# Supplementary material for: Human immunodeficiency virus Tat associates with a specific set of cellular RNAs
Source: Retrovirology. 2014 Jul 3;11:53. doi: 10.1186/1742-4690-11-53 (PMC4086691; doi:10.1186/1742-4690-11-53)
Supplement: Additional file 1 — Human RefSeq mRNAs associated with HIV Tat in CEM T cells. Transcript IDs, Entrezgene ID, Gene name and Description of mRNAs bound by HIV Tat in replicate experiments. [file 1742-4690-11-53-S1.xls]

## Sheet: mRNAs bound by Tat 
Additional file 1. Human RefSeq mRNAs associated with HIV Tat in CEM T cells.
RefSeq mRNA	Name	EntrezGeneID	Description	Present on array used for dye-swap and control IPs	Bound by Tat in dye-swap exp
NM_004915	ABCG1	9619	ATP-binding cassette, sub-family G (WHITE), member 1	0	0
NM_207174	ABCG1	9619	ATP-binding cassette, sub-family G (WHITE), member 1	0	0
NM_207627	ABCG1	9619	ATP-binding cassette, sub-family G (WHITE), member 1	1	1
NM_207628	ABCG1	9619	ATP-binding cassette, sub-family G (WHITE), member 1	0	0
NM_207629	ABCG1	9619	ATP-binding cassette, sub-family G (WHITE), member 1	0	0
NM_198147	ABHD15	116236	abhydrolase domain containing 15	1	1
NM_007314	ABL2	27	v-abl Abelson murine leukemia viral oncogene homolog 2 (arg, Abelson-related gene)	1	0
NM_001607	ACAA1	30	acetyl-Coenzyme A acyltransferase 1	1	0
NM_002197	ACO1	48	aconitase 1, soluble	1	1
NM_006821	ACOT2	10965	acyl-CoA thioesterase 2	1	0
NM_003501	ACOX3	8310	acyl-Coenzyme A oxidase 3, pristanoyl	1	1
NM_207197	ADAM15	8751	ADAM metallopeptidase domain 15	0	0
NM_015833	ADARB1	104	adenosine deaminase, RNA-specific, B1 (RED1 homolog rat)	1	0
NM_014770	AGAP2	116986	ArfGAP with GTPase domain, ankyrin repeat and PH domain 2	0	0
NM_031946	AGAP3	116988	ArfGAP with GTPase domain, ankyrin repeat and PH domain 3	1	1
NM_006621	AHCYL1	10768	adenosylhomocysteinase-like 1	1	0
NM_001029882	AHDC1	27245	AT hook, DNA binding motif, containing 1	1	0
NM_153329	ALDH16A1	126133	aldehyde dehydrogenase 16 family, member A1	1	1
NM_002860	ALDH18A1	5832	aldehyde dehydrogenase 18 family, member A1	1	1
NM_003748	ALDH4A1	8659	aldehyde dehydrogenase 4 family, member A1	1	1
NM_019109	ALG1	56052	asparagine-linked glycosylation 1, beta-1,4-mannosyltransferase homolog (S. cerevisiae)	1	1
NM_017749	AMBRA1	55626	autophagy/beclin-1 regulator 1	1	1
NM_015944	AMDHD2	51005	amidohydrolase domain containing 2	1	1
NM_001663	ARF6	382	ADP-ribosylation factor 6	1	0
NM_025139	ARMC9	80210	armadillo repeat containing 9	1	1
NM_001671	ASGR1	432	asialoglycoprotein receptor 1	1	1
NM_004381	ATF6B	1388	activating transcription factor 6 beta	1	0
NM_000701	ATP1A1	476	ATPase, Na+/K+ transporting, alpha 1 polypeptide	1	1
NM_080605	B3GALT6	126792	UDP-Gal:betaGal beta 1,3-galactosyltransferase polypeptide 6	1	1
NM_014952	BAHD1	22893	bromo adjacent homology domain containing 1	1	1
NM_018664	BATF3	55509	basic leucine zipper transcription factor, ATF-like 3	1	1
NM_005745	BCAP31	10134	B-cell receptor-associated protein 31	1	1
NM_000657	BCL2	596	B-cell CLL/lymphoma 2	0	0
NM_203314	BDH1	622	3-hydroxybutyrate dehydrogenase, type 1	1	1
NM_017688	BSPRY	54836	B-box and SPRY domain containing	1	1
NM_000060	BTD	686	biotinidase	1	1
NM_032829	C12orf34	84915	chromosome 12 open reading frame 34	1	1
NM_024644	C14orf169	79697	chromosome 14 open reading frame 169	1	1
NM_174913	C14orf21	161424	chromosome 14 open reading frame 21	1	1
NM_174891	C14orf79	122616	chromosome 14 open reading frame 79	1	1
NM_001134875	C14orf80	283643	chromosome 14 open reading frame 80	1	1
NM_020154	C15orf24	56851	chromosome 15 open reading frame 24	1	1
NM_032140	C16orf48	84080	chromosome 16 open reading frame 48	1	1
NM_173501	C16orf52	730094	chromosome 16 open reading frame 52	0	0
NM_030907	C1orf89	79363	chromosome 1 open reading frame 89	1	1
NM_001006109	C3orf37	56941	chromosome 3 open reading frame 37	1	1
NM_020187	C3orf37	56941	chromosome 3 open reading frame 37	0	0
NM_199184	C6orf108	10591	chromosome 6 open reading frame 108	0	0
NM_138434	C7orf29	113763	chromosome 7 open reading frame 29	1	0
NM_020753	CASKIN2	57513	CASK interacting protein 2	1	1
NM_005189	CBX2	84733	chromobox homolog 2 (Pc class homolog, Drosophila)	0	0
NM_003655	CBX4	8535	chromobox homolog 4 (Pc class homolog, Drosophila)	1	1
NM_024661	CCDC51	79714	coiled-coil domain containing 51	1	0
NM_207311	CCDC64	92558	coiled-coil domain containing 64	0	0
NM_004354	CCNG2	901	cyclin G2	1	0
NM_022124	CDH23	64072	cadherin-like 23	1	0
NM_003885	CDK5R1	8851	cyclin-dependent kinase 5, regulatory subunit 1 (p35)	1	0
NM_001261	CDK9	1025	cyclin-dependent kinase 9	1	1
NM_023947	CHID1	66005	chitinase domain containing 1	1	0
NM_018641	CHST12	55501	carbohydrate (chondroitin 4) sulfotransferase 12	1	1
NM_004267	CHST2	9435	carbohydrate (N-acetylglucosamine-6-O) sulfotransferase 2	1	1
NM_003278	CLEC3B	7123	C-type lectin domain family 3, member B	1	1
NM_018366	CNO	55330	cappuccino homolog (mouse)	1	1
NM_015456	COBRA1	25920	cofactor of BRCA1	1	1
NM_004371	COPA	1314	coatomer protein complex, subunit alpha	1	1
NM_000097	CPOX	1371	coproporphyrinogen oxidase	1	1
NM_001031847	CPT1A	1374	carnitine palmitoyltransferase 1A (liver)	1	1
NM_004715	CTDP1	9150	CTD (carboxy-terminal domain, RNA polymerase II, polypeptide A) phosphatase, subunit 1	1	1
NM_001904	CTNNB1	1499	catenin (cadherin-associated protein), beta 1, 88kDa	1	1
NM_001033028	CYFIP1	23191	cytoplasmic FMR1 interacting protein 1	0	0
NM_014608	CYFIP1	23191	cytoplasmic FMR1 interacting protein 1	1	1
NM_018114	DALRD3	55152	DALR anticodon binding domain containing 3	1	1
NM_013974	DDAH2	23564	dimethylarginine dimethylaminohydrolase 2	1	1
NM_015086	DDN	23109	dendrin	1	0
NM_014015	DEXI	28955	dexamethasone-induced transcript	1	1
NM_182908	DHRS2	10202	dehydrogenase/reductase (SDR family) member 2	1	1
NM_004747	DLG5	9231	discs, large homolog 5 (Drosophila)	1	1
NM_001039550	DNAJB2	3300	DnaJ (Hsp40) homolog, subfamily B, member 2	1	1
NM_025219	DNAJC5	80331	DnaJ (Hsp40) homolog, subfamily C, member 5	0	0
NM_004417	DUSP1	1843	dual specificity phosphatase 1	1	1
NM_004421	DVL1	8215	dishevelled, dsh homolog 1 (Drosophila); dishevelled, dsh homolog 1 (Drosophila)-like 1	1	1
NM_080677	DYNLL2	140735	dynein, light chain, LC8-type 2	1	1
NM_014329	EDC4	23644	enhancer of mRNA decapping 4	1	1
NM_004429	EFNB1	1947	ephrin-B1	1	1
NM_080732	EGLN2	112398	egl nine homolog 2 (C. elegans)	1	1
NM_022170	EIF4H	7458	eukaryotic translation initiation factor 4H	1	0
NM_006494	ERF	2077	Ets2 repressor factor	1	1
NM_152461	ERN1	2081	endoplasmic reticulum to nucleus signaling 1	0	0
NM_004451	ESRRA	2101	estrogen-related receptor alpha	1	1
NM_003824	FADD	8772	Fas (TNFRSF6)-associated via death domain	1	1
NM_144671	FAM109A	144717	family with sequence similarity 109, member A	1	1
NM_024293	FAM134A	79137	family with sequence similarity 134, member A	1	1
NM_018166	FAM176B	55194	family with sequence similarity 176, member B	1	1
NM_004104	FASN	2194	fatty acid synthase	1	1
NM_001436	FBL	2091	fibrillarin	1	1
NM_024326	FBXL15	79176	F-box and leucine-rich repeat protein 15	1	1
NM_001099784	FBXL19	54620	F-box and leucine-rich repeat protein 19	1	1
NM_001031734	FDX1L	112812	ferredoxin 1-like	1	1
NM_015322	FEM1B	10116	fem-1 homolog b (C. elegans)	1	1
NM_004111	FEN1	2237	flap structure-specific endonuclease 1	1	1
NM_004470	FKBP2	2286	FK506 binding protein 2, 13kDa	1	1
NM_057092	FKBP2	2286	FK506 binding protein 2, 13kDa	0	0
NM_144606	FLCN	201163	folliculin	1	1
NM_014053	FLVCR1	28982	feline leukemia virus subgroup C cellular receptor 1	1	1
NM_024619	FN3KRP	79672	fructosamine 3 kinase related protein	1	1
NM_005479	FRAT1	10023	frequently rearranged in advanced T-cell lymphomas	1	1
NM_003088	FSCN1	6624	fascin homolog 1, actin-bundling protein (Strongylocentrotus purpuratus)	1	1
NM_004479	FUT7	2529	fucosyltransferase 7 (alpha (1,3) fucosyltransferase)	1	1
NM_001466	FZD2	2535	frizzled homolog 2 (Drosophila)	1	1
NM_004962	GDF10	2662	growth differentiation factor 10	1	1
NM_015721	GEMIN4	50628	gem (nuclear organelle) associated protein 4	1	1
NM_015465	GEMIN5	25929	gem (nuclear organelle) associated protein 5	1	1
NM_030819	GFOD2	81577	glucose-fructose oxidoreductase domain containing 2	1	1
NM_020435	GJC2	57165	gap junction protein, gamma 2, 47kDa	1	1
NM_002067	GNA11	2767	guanine nucleotide binding protein (G protein), alpha 11 (Gq class)	1	1
NM_002074	GNB1	2782	guanine nucleotide binding protein (G protein), beta polypeptide 1	1	1
NM_002081	GPC1	2817	glypican 1	1	1
NM_019858	GPR162	27239	G protein-coupled receptor 162	1	1
NM_133443	GPT2	84706	glutamic pyruvate transaminase (alanine aminotransferase) 2	1	1
NM_015124	GRAMD4	1831	TSC22 domain family, member 3; GRAM domain containing 4	1	1
NM_198252	GSN	2934	gelsolin (amyloidosis, Finnish type)	1	1
NM_012204	GTF3C4	9329	general transcription factor IIIC, polypeptide 4, 90kDa	1	1
NM_012227	GTPBP6	8225	GTP binding protein 6 (putative)	1	1
NM_005317	GZMM	3004	granzyme M (lymphocyte met-ase 1)	1	1
NM_032304	HAGHL	84264	hydroxyacylglutathione hydrolase-like	1	1
NM_207112	HAGHL	84264	hydroxyacylglutathione hydrolase-like	0	0
NM_006044	HDAC6	10013	histone deacetylase 6	1	1
NM_000189	HK2	642546	hexokinase 2 pseudogene; hexokinase 2	1	1
NM_001533	HNRNPL	3191	similar to heterogeneous nuclear ribonucleoprotein L-like; heterogeneous nuclear ribonucleoprotein L	1	1
NM_005346	HSPA1B	3304	heat shock 70kDa protein 1A; heat shock 70kDa protein 1B	0	0
NM_000597	IGFBP2	3485	insulin-like growth factor binding protein 2, 36kDa	1	1
NM_001542	IGSF3	3321	immunoglobulin superfamily, member 3	1	0
NM_014214	IMPA2	3613	inositol(myo)-1(or 4)-monophosphatase 2	1	1
NM_017813	IMPAD1	54928	inositol monophosphatase domain containing 1	1	0
NM_000884	IMPDH2	3615	IMP (inosine monophosphate) dehydrogenase 2	1	1
NM_023015	INTS3	65123	integrator complex subunit 3	1	1
NM_024658	IPO4	79711	importin 4	1	1
NM_005853	IRX5	10265	iroquois homeobox 5	1	0
NM_002201	ISG20	3669	interferon stimulated exonuclease gene 20kDa	1	1
NM_000211	ITGB2	3689	integrin, beta 2 (complement component 3 receptor 3 and 4 subunit)	1	0
NM_025194	ITPKC	80271	inositol 1,4,5-trisphosphate 3-kinase C	1	1
NM_023007	JMJD4	65094	jumonji domain containing 4	1	1
NM_002228	JUN	3725	jun oncogene	1	0
NM_198471	KANK3	256949	KN motif and ankyrin repeat domains 3	1	0
NM_014505	KCNMB4	27345	potassium large conductance calcium-activated channel, subfamily M, beta member 4	1	1
NM_024681	KCTD17	79734	potassium channel tetramerisation domain containing 17	1	1
NM_015353	KCTD2	23510	potassium channel tetramerisation domain containing 2	1	1
NM_014663	KDM4A	9682	lysine (K)-specific demethylase 4A	1	1
NM_015015	KDM4B	23030	lysine (K)-specific demethylase 4B	0	0
NM_203500	KEAP1	9817	kelch-like ECH-associated protein 1	1	1
NM_015047	KIAA0090	23065	KIAA0090	1	1
NM_014431	KIAA1274	27143	KIAA1274	1	1
NM_021174	KIAA1967	57805	KIAA1967	1	1
NM_199205	KIAA1967	57805	KIAA1967	0	0
NM_015254	KIF13B	23303	kinesin family member 13B	1	0
NM_014851	KLHL21	9903	kelch-like 21 (Drosophila)	1	0
NM_007059	KPTN	11133	kaptin (actin binding protein)	1	1
NM_006014	LAGE3	8270	L antigen family, member 3	1	1
NM_022356	LEPRE1	64175	leucine proline-enriched proteoglycan (leprecan) 1	1	1
NM_014262	LEPREL2	10536	leprecan-like 2	1	1
NM_005357	LIPE	3991	lipase, hormone-sensitive	1	1
NM_153713	LIX1L	128077	Lix1 homolog (mouse)-like	1	1
NM_004140	LLGL1	3996	lethal giant larvae homolog 1 (Drosophila)	1	1
NM_144703	LSM14B	149986	LSM14B, SCD6 homolog B (S. cerevisiae)	1	0
NM_002341	LTB	4050	lymphotoxin beta (TNF superfamily, member 3)	1	1
NM_002755	MAP2K1	5604	mitogen-activated protein kinase kinase 1	1	1
NM_002751	MAPK11	5600	mitogen-activated protein kinase 11	1	1
NM_002969	MAPK12	6300	mitogen-activated protein kinase 12	1	1
NM_138396	MARCH9	92979	membrane-associated ring finger (C3HC4) 9	1	0
NM_001042539	MAZ	4150	MYC-associated zinc finger protein (purine-binding transcription factor)	1	1
NM_022566	MESDC1	59274	mesoderm development candidate 1	1	1
NM_018670	MESP1	55897	mesoderm posterior 1 homolog (mouse)	1	1
NM_024042	METRN	79006	meteorin, glial cell differentiation regulator	1	1
NM_001004431	METRNL	653506	meteorin, glial cell differentiation regulator-like; similar to meteorin, glial cell differentiation regulator-like	1	1
NM_015935	METTL13	51603	methyltransferase like 13	1	1
NM_012213	MLYCD	23417	malonyl-CoA decarboxylase	1	0
NM_002428	MMP15	4324	matrix metallopeptidase 15 (membrane-inserted)	1	1
NM_032868	MPND	84954	MPN domain containing	1	1
NM_024864	MRM1	79922	mitochondrial rRNA methyltransferase 1 homolog (S. cerevisiae)	1	1
NM_012228	MSRB2	22921	methionine sulfoxide reductase B2	1	1
NM_002461	MVD	4597	mevalonate (diphospho) decarboxylase	1	1
NM_003970	MYOM2	9172	myomesin (M-protein) 2, 165kDa	1	1
NM_005967	NAB2	4665	NGFI-A binding protein 2 (EGR1 binding protein 2)	1	1
NM_144653	NACC2	138151	NACC family member 2, BEN and BTB (POZ) domain containing	1	1
NM_197956	NAIF1	203245	nuclear apoptosis inducing factor 1	1	1
NM_020378	NAT14	57106	N-acetyltransferase 14 (GCN5-related, putative)	1	1
NM_014551	NCAPH2	29781	non-SMC condensin II complex, subunit H2	1	1
NM_080741	NEU4	129807	sialidase 4	1	1
NM_022917	NOL6	65083	nucleolar protein family 6 (RNA-associated)	1	1
NM_002517	NPAS1	4861	neuronal PAS domain protein 1	1	1
NM_015080	NRXN2	9379	neurexin 2	0	0
NM_138732	NRXN2	9379	neurexin 2	1	0
NM_018044	NSUN5	55695	NOL1/NOP2/Sun domain family, member 5	0	0
NM_024815	NUDT18	79873	nudix (nucleoside diphosphate linked moiety X)-type motif 18	1	1
NM_006187	OAS3	4940	2'-5'-oligoadenylate synthetase 3, 100kDa	1	1
NM_007280	OIP5	11339	Opa interacting protein 5	1	1
NM_017570	OPLAH	26873	5-oxoprolinase (ATP-hydrolysing)	1	1
NM_182647	OPRL1	4987	opiate receptor-like 1	1	1
NM_022120	OXCT2	64064	3-oxoacid CoA transferase 2	1	1
NM_015148	PASK	23178	PAS domain containing serine/threonine kinase	1	1
NM_014323	PATZ1	23598	POZ (BTB) and AT hook containing zinc finger 1	1	1
NM_080662	PEX11G	92960	peroxisomal biogenesis factor 11 gamma	1	0
NM_000287	PEX6	5190	peroxisomal biogenesis factor 6	1	1
NM_000288	PEX7	5191	peroxisomal biogenesis factor 7	1	1
NM_012393	PFAS	5198	phosphoribosylformylglycinamidine synthase	1	1
NM_004566	PFKFB3	5209	6-phosphofructo-2-kinase/fructose-2,6-biphosphatase 3	1	1
NM_000289	PFKM	5213	phosphofructokinase, muscle	1	1
NM_006320	PGRMC2	10424	progesterone receptor membrane component 2	1	0
NM_133325	PHF10	55274	PHD finger protein 10	0	0
NM_000292	PHKA2	5256	phosphorylase kinase, alpha 2 (liver)	1	1
NM_012396	PHLDA3	23612	pleckstrin homology-like domain, family A, member 3	1	1
NM_032409	PINK1	65018	PTEN induced putative kinase 1	1	1
NM_005028	PIP4K2A	5305	phosphatidylinositol-5-phosphate 4-kinase, type II, alpha	1	0
NM_002660	PLCG1	5335	phospholipase C, gamma 1	1	1
NM_002661	PLCG2	5336	phospholipase C, gamma 2 (phosphatidylinositol-specific)	1	1
NM_024927	PLEKHH3	79990	pleckstrin homology domain containing, family H (with MyTH4 domain) member 3	1	1
NM_016274	PLEKHO1	51177	pleckstrin homology domain containing, family O member 1	1	1
NM_002691	POLD1	5424	polymerase (DNA directed), delta 1, catalytic subunit 125kDa	1	1
NM_001009552	PPP2CB	5516	protein phosphatase 2 (formerly 2A), catalytic subunit, beta isoform	1	1
NM_000945	PPP3R1	5534	protein phosphatase 3 (formerly 2B), regulatory subunit B, alpha isoform	1	0
NM_025078	PQLC1	80148	PQ loop repeat containing 1	1	1
NM_002726	PREP	5550	prolyl endopeptidase	1	1
NM_207351	PRRT3	285368	proline-rich transmembrane protein 3	1	1
NM_020956	PRX	57716	periaxin	1	1
NM_000955	PTGER1	5731	prostaglandin E receptor 1 (subtype EP1), 42kDa	1	1
NM_002840	PTPRF	5792	protein tyrosine phosphatase, receptor type, F	1	1
NM_012232	PTRF	284119	polymerase I and transcript release factor	1	0
NM_005049	PWP2	5822	PWP2 periodic tryptophan protein homolog (yeast)	1	1
NM_138499	PWWP2B	170394	PWWP domain containing 2B	1	1
NM_002826	QSOX1	5768	quiescin Q6 sulfhydryl oxidase 1	1	1
NM_006834	RAB32	10981	RAB32, member RAS oncogene family	1	1
NM_198490	RAB43	100131426	RAB43, member RAS oncogene family; hypothetical LOC100131426	1	1
NM_005052	RAC3	5881	ras-related C3 botulinum toxin substrate 3 (rho family, small GTP binding protein Rac3)	1	1
NM_002878	RAD51L3	5892	RAD51-like 3 (S. cerevisiae)	1	1
NM_153819	RASGRP2	10235	RAS guanyl releasing protein 2 (calcium and DAG-regulated)	1	1
NM_001007279	RASL10A	10633	RAS-like, family 10, member A	1	1
NM_006328	RBM14	5936	RNA binding motif protein 14; RNA binding motif protein 4	1	0
NM_173587	RCOR2	283248	REST corepressor 2	1	0
NM_015523	REXO2	25996	REX2, RNA exonuclease 2 homolog (S. cerevisiae)	1	1
NM_002918	RFX1	5989	regulatory factor X, 1 (influences HLA class II expression)	1	0
NM_001013	RPS9	6203	ribosomal protein S9; ribosomal protein S9 pseudogene 4	1	1
NM_152260	RPUSD2	27079	RNA pseudouridylate synthase domain containing 2	1	1
NM_006570	RRAGA	10670	Ras-related GTP binding A	1	0
NM_003864	SAP30	8819	Sin3A-associated protein, 30kDa	1	1
NM_024632	SAP30L	79685	SAP30-like	1	1
NM_152540	SCFD2	152579	sec1 family domain containing 2	1	1
NM_001039707	SDCCAG3	646891	serologically defined colon cancer antigen 3; similar to Serologically defined colon cancer antigen 3	1	1
NM_004168	SDHA	6389	succinate dehydrogenase complex, subunit A, flavoprotein (Fp)	1	1
NM_006363	SEC23B	10483	Sec23 homolog B (S. cerevisiae)	0	0
NM_032985	SEC23B	10483	Sec23 homolog B (S. cerevisiae)	1	1
NM_017789	SEMA4C	54910	sema domain, immunoglobulin domain (Ig), transmembrane domain (TM) and short cytoplasmic domain, (semaphorin) 4C	1	0
NM_015670	SENP3	26168	SUMO1/sentrin/SMT3 specific peptidase 3	1	1
NM_005412	SHMT2	6472	serine hydroxymethyltransferase 2 (mitochondrial)	1	1
NM_175875	SIX5	147912	SIX homeobox 5	1	1
NM_006929	SKIV2L	6499	superkiller viralicidic activity 2-like (S. cerevisiae)	1	1
NM_031212	SLC25A28	81894	solute carrier family 25, member 28	1	1
NM_006516	SLC2A1	6513	solute carrier family 2 (facilitated glucose transporter), member 1	1	0
NM_005585	SMAD6	4091	SMAD family member 6	1	1
NM_007241	SNF8	11267	SNF8, ESCRT-II complex subunit, homolog (S. cerevisiae)	1	1
NM_014014	SNRNP200	23020	similar to U5 snRNP-specific protein, 200 kDa; small nuclear ribonucleoprotein 200kDa (U5)	1	1
NM_003578	SOAT2	8435	sterol O-acyltransferase 2	1	1
NM_024063	SPATA5L1	79029	spermatogenesis associated 5-like 1	1	0
NM_032641	SPSB2	84727	splA/ryanodine receptor domain and SOCS box containing 2	1	1
NM_006927	ST3GAL2	6483	ST3 beta-galactoside alpha-2,3-sialyltransferase 2	1	0
NM_000455	STK11	6794	serine/threonine kinase 11	1	1
NM_015374	SUN2	25777	unc-84 homolog B (C. elegans)	1	1
NM_003172	SURF1	6834	surfeit 1	1	1
NM_006753	SURF6	6838	surfeit 6	1	1
NM_003216	TEF	7008	thyrotrophic embryonic factor	1	0
NM_005653	TFCP2	7024	transcription factor CP2	1	1
NM_007162	TFEB	7942	transcription factor EB	1	1
NM_001008697	TFIP11	24144	tuftelin interacting protein 11	1	1
NM_024339	THOC6	79228	THO complex 6 homolog (Drosophila)	1	1
NM_032862	TIGD5	84948	tigger transposable element derived 5	1	1
NM_005077	TLE1	7088	similar to transducin-like enhancer of split 1 (E(sp1) homolog, Drosophila); transducin-like enhancer of split 1 (E(sp1) homolog, Drosophila)	1	1
NM_001534	TLX2	3196	T-cell leukemia homeobox 2	0	0
NM_016170	TLX2	3196	T-cell leukemia homeobox 2	1	0
NM_178518	TMEM102	284114	transmembrane protein 102	1	1
NM_025268	TMEM121	80757	transmembrane protein 121	1	1
NM_138385	TMEM129	92305	transmembrane protein 129	1	1
NM_001243	TNFRSF8	943	tumor necrosis factor receptor superfamily, member 8	1	1
NM_152942	TNFRSF8	943	tumor necrosis factor receptor superfamily, member 8	0	0
NM_182752	TPRG1L	127262	tumor protein p63 regulated 1-like	1	1
NM_145725	TRAF3	7187	TNF receptor-associated factor 3	1	0
NM_024108	TRAPPC6A	79090	trafficking protein particle complex 6A	1	1
NM_012210	TRIM32	22954	tripartite motif-containing 32	1	1
NM_012171	TSPAN17	26262	tetraspanin 17	1	1
NM_020458	TTC7A	57217	tetratricopeptide repeat domain 7A	1	1
NM_006440	TXNRD2	10587	thioredoxin reductase 2	1	1
NM_145747	TXNRD2	10587	thioredoxin reductase 2	0	0
NM_145748	TXNRD2	10587	thioredoxin reductase 2	0	0
NM_001953	TYMP	1890	thymidine phosphorylase	1	1
NM_018961	UBASH3A	100134052	similar to ubiquitin associated and SH3 domain containing, A; ubiquitin associated and SH3 domain containing, A	1	1
NM_022066	UBE2O	63893	ubiquitin-conjugating enzyme E2O	1	1
NM_017582	UBE2Q1	55585	ubiquitin-conjugating enzyme E2Q family member 1	1	1
NM_152277	UBTD2	92181	ubiquitin domain containing 2	1	1
NM_013282	UHRF1	29128	ubiquitin-like with PHD and ring finger domains 1	1	1
NM_014044	UNC50	25972	unc-50 homolog (C. elegans)	1	1
NM_014909	VASH1	22846	vasohibin 1	1	0
NM_003371	VAV2	7410	vav 2 guanine nucleotide exchange factor	1	1
NM_007126	VCP	7415	valosin-containing protein	1	1
NM_018668	VPS33B	26276	vacuolar protein sorting 33 homolog B (yeast)	1	1
NM_030798	WBSCR16	81554	RCC1-like G exchanging factor-like; Williams-Beuren syndrome chromosome region 16	1	1
NM_032259	WDR24	84219	WD repeat domain 24	1	1
NM_033661	WDR4	10785	WD repeat domain 4	1	1
NM_030581	WDR59	79726	WD repeat domain 59	1	1
NM_018031	WDR6	11180	WD repeat domain 6	1	0
NM_017818	WDR8	49856	WD repeat domain 8	1	1
NM_020135	WRNIP1	56897	Werner helicase interacting protein 1	0	0
NM_005453	ZBTB22	9278	zinc finger and BTB domain containing 22	1	1
NM_017590	ZC3H7B	23264	zinc finger CCCH-type containing 7B	1	1
NM_016423	ZNF219	51222	zinc finger protein 219	1	1
NM_032164	ZNF394	84124	zinc finger protein 394	1	1
NM_182498	ZNF428	126299	zinc finger protein 428	1	1
NM_152652	ZNF48	197407	zinc finger protein 48	1	1
NM_173680	ZNF775	285971	zinc finger protein 775	1	0
NM_203374	ZNF784	147808	zinc finger protein 784	1	0
