# Supplementary material for: Human immunodeficiency virus Tat associates with a specific set of cellular RNAs
Source: Retrovirology. 2014 Jul 3;11:53. doi: 10.1186/1742-4690-11-53 (PMC4086691; doi:10.1186/1742-4690-11-53)
Supplement: Additional file 4 — HIV infection gene expression data for Figure 6A. Transcript IDs, Entrezgene ID, Gene name, Description and log2 gene expression ratios relative to untreated cells at the same timepoint. Data for genes with multiple probes are averaged and probes filtered for those exhibiting at least 1 absolute log2 expression ratio above 1. [file 1742-4690-11-53-S4.xls]

## Sheet: HIV expression Fig 6A
Additional file 4. HIV gene expression data for Figure 6A
RefSeq mRNA	EntrezGene ID	Name	Description	14 hrs mock	14 hrs NL4-3 unpur	14 hrs NL4-3 pur	24 hrs mock	24 hrs NL4-3 unpur	24 hrs NL4-3 pur	48 hrs mock	48 hrs NL4-3 unpur	48 hrs NL4-3 pur	Bound by HA & FLAG-Tat
NM_016591	51301	GCNT4	glucosaminyl (N-acetyl) transferase 4, core 2 (beta-1,6-N-acetylglucosaminyltransferase)	-0.9968	1.548	1.139	1.121	-0.3431	1.559	1.695	1.623	0.2079	0
NM_005294	2844	GPR21	G protein-coupled receptor 21	1.943	0.06339	0.06339	1.785	0.8853	0	1.395	0.9779	0.178	0
NM_020973	57733	GBA3	glucosidase, beta, acid 3 (cytosolic)	1.416	0.0189	-0.02443	1.19	0.24	0.2682	1.788	0.9343	0.9343	0
NM_173588	283284	IGSF22	immunoglobulin superfamily, member 22	0.7036	0.5574	0.2537	0.8283	2.103	1.142	1.396	-0.005644	0.5731	0
NM_004413	1800	DPEP1	dipeptidase 1 (renal)	1.951	0.8065	0.843	1.714	1.993	0.274	1.296	0.2141	0.8975	0
NM_012116	23624	CBLC	Cas-Br-M (murine) ecotropic retroviral transforming sequence c	0.7966	0.6846	0.3067	1.041	1.792	0.4553	0.3352	0.5373	0.4577	0
NM_005824	10234	LRRC17	leucine rich repeat containing 17	0.8332	0.2212	-0.2271	1.401	1.496	0.7251	0.9871	0.5499	-0.3188	0
NM_152232	80834	TAS1R2	taste receptor, type 1, member 2	0.5133	0.2547	-0.1775	1.388	1.124	0.7661	1.293	0.279	0	0
NM_021082	6565	SLC15A2	solute carrier family 15 (H+/peptide transporter), member 2	1.797	1.945	1.509	2.493	2.008	2.308	0.3774	1.049	0.678	0
NM_006682	10875	FGL2	fibrinogen-like 2	0.4975	1.764	1.301	1.431	1.594	1.33	0.05259	1.002	0.2097	0
NM_000343	6523	SLC5A1	solute carrier family 5 (sodium/glucose cotransporter), member 1	0.9467	1.474	1.16	0.8249	1.388	1.94	1.418	0.482	0.2895	0
NM_024415	54514	DDX4	DEAD (Asp-Glu-Ala-Asp) box polypeptide 4	2.447	2.547	2.867	1.518	3.247	3.949	1.408	1.52	1.847	0
NM_004962	2662	GDF10	growth differentiation factor 10	0.2958	1.153	1.04	0.6966	0.8989	1.208	0.3582	0.44	0.7668	1
NM_181644	148808	MFSD4	major facilitator superfamily domain containing 4	0.2887	1.512	1.252	0.788	1.741	2.365	0.1136	0.554	0.123	0
NM_014879	9934	P2RY14	purinergic receptor P2Y, G-protein coupled, 14	0.6177	1.351	1.359	0.5662	1.806	2.439	0.5114	0.7796	0.7979	0
NM_002164	3620	IDO1	indoleamine 2,3-dioxygenase 1	0.2288	0.9255	0.7125	0.3392	1.166	1.217	0.2839	0.5203	0.2305	0
NM_203459	23271	CAMSAP1L1	calmodulin regulated spectrin-associated protein 1-like 1	0.4076	1.381	1.08	0.1323	1.291	1.383	0.281	0.3454	-0.1174	0
NM_213609	407738	FAM19A1	family with sequence similarity 19 (chemokine (C-C motif)-like), member A1	0.7656	1.94	1.515	0.6235	1.34	2.591	0.969	0.1392	-0.3372	0
NM_032602	84694	GJA10	gap junction protein, alpha 10, 62kDa	0	1.231	0.8806	0.7153	0.4706	1.606	0.5803	0.2139	0	0
NM_001004702	256144	OR4C3	olfactory receptor, family 4, subfamily C, member 3	0.6359	1.58	1.114	1.496	1.873	1.155	1.041	0	0	0
NM_024764	79820	CATSPERB	cation channel, sperm-associated, beta	0.1211	0.6894	1.057	0.9535	1.205	1.244	1.005	0.1328	0.3078	0
NM_173808	257194	NEGR1	neuronal growth regulator 1	1.07	1.07	1.267	0.6742	1.078	0.7005	0.6382	-0.04443	0.6382	0
NM_018272	55259	CASC1	cancer susceptibility candidate 1	1.724	1.567	0.8406	0.5299	1.754	0.9691	0.2361	0.5682	0.3502	0
NM_002347	4062	LY6H	lymphocyte antigen 6 complex, locus H	1.378	0.762	1.029	0.3066	1.057	1.018	0.2904	-0.06157	-0.2625	0
NM_198137	378807	CATSPER4	cation channel, sperm associated 4	0.6013	0.8919	0.4944	0	1.031	0.9622	0.05655	-0.06984	0.4903	0
NM_203497	170622	COMMD6	COMM domain containing 6	0.9027	0.08725	1.33	0.8294	0.7616	1.025	0.7097	0.5833	-0.01529	0
NM_002550	4994	OR3A1	olfactory receptor, family 3, subfamily A, member 1	1.178	0.4259	1.068	1.743	0.9619	1.467	0	0.1484	0	0
NM_004791	9358	ITGBL1	integrin, beta-like 1 (with EGF-like repeat domains)	0.5892	0.4671	0.7945	0.9841	0.571	1.133	0.5745	-0.006233	0.01973	0
NM_005267	2703	GJA8	gap junction protein, alpha 8, 50kDa	0.2563	1.495	1.283	-0.2527	0.5903	1.802	0.9281	0	0.4336	0
NM_145208	85509	MBD3L1	methyl-CpG binding domain protein 3-like 1	-0.4602	1.402	0.7643	0	0.755	1.561	0	0	0	0
NM_021114	6691	SPINK2	serine peptidase inhibitor, Kazal type 2 (acrosin-trypsin inhibitor)	-0.1597	0.8994	0.7781	0.0808	0.9686	1.198	0.3984	0.08566	-0.2448	0
NM_153608	163071	ZNF114	zinc finger protein 114	0.07581	0.8139	0.2464	-0.2055	0.8179	1.152	0.005503	0.1799	-0.1116	0
NM_001037223	NA	NA	NA	0.2574	2.299	1.005	-0.1426	1.398	1.244	0.769	0.5432	0.5664	0
NM_020754	57514	ARHGAP31	Cdc42 GTPase-activating protein	0.5118	1.489	1.095	0.1621	1.494	1.281	-0.4478	0.924	0.8767	0
NM_001547	3433	IFIT2	interferon-induced protein with tetratricopeptide repeats 2	-0.09758	2.039	1.055	-0.05855	3.031	2.357	-0.3463	1.586	1.309	0
NM_003708	8608	RDH16	retinol dehydrogenase 16 (all-trans)	-0.02248	3.512	3.256	0.1679	3.6	3.437	0.06955	2.156	1.939	0
NM_139319	246213	SLC17A8	solute carrier family 17 (sodium-dependent inorganic phosphate cotransporter), member 8	-0.08844	3.314	2.915	0	2.923	2.932	0	1.712	1.574	0
NM_003950	9002	F2RL3	coagulation factor II (thrombin) receptor-like 3	-0.1397	2.34	2.266	-0.3186	2.375	2.752	-0.2673	1.163	1.23	0
NM_001097620	202915	TMEM184A	transmembrane protein 184A	0.01678	1.011	0.9232	0.0191	1.215	1.221	-0.1179	0.7754	0.8342	0
NM_001003395	7164	TPD52L1	tumor protein D52-like 1	0.1697	1.646	1.783	-0.005844	1.446	1.5	-0.06729	1.216	1.296	0
NM_013251	6866	TAC3	tachykinin 3	0.04486	0.7632	1.17	0.04576	0.9893	1.048	-0.05541	0.8306	0.8445	0
NM_024608	79661	NEIL1	nei endonuclease VIII-like 1 (E. coli)	0.02622	1.42	0.6924	-0.02055	1.16	1.143	-0.0004985	0.9711	0.9879	0
NM_001130845	604	BCL6	B-cell CLL/lymphoma 6	0.02927	1.248	1.037	0.2569	1.536	1.606	0.2137	1.37	1.195	0
NM_012416	26953	RANBP6	RAN binding protein 6	0.108	0.8794	0.7803	0.08876	1.043	1.082	0.1349	0.8888	0.646	0
NM_003326	7292	TNFSF4	tumor necrosis factor (ligand) superfamily, member 4	-0.3012	1.036	0.9527	-0.2299	1.613	1.634	0.06383	1.124	1.094	0
NM_152595	161779	PGBD4	piggyBac transposable element derived 4	-0.2484	0.9399	0.5442	0.02511	1.148	1.296	0.1084	0.7484	0.7381	0
NM_002098	2979	GUCA1B	guanylate cyclase activator 1B (retina)	-0.1663	1.058	1.11	0.255	1.111	1.093	0.2449	0.2617	0.4221	0
NM_020665	57393	TMEM27	transmembrane protein 27	0.06864	0.634	0.7928	-0.02221	0.6492	1.039	0.2467	0.2971	0.454	0
NM_019069	54554	WDR5B	WD repeat domain 5B	-0.04939	0.5519	0.7818	0.08514	1.124	0.7739	0.07295	0.3823	0.1191	0
NM_020689	57419	SLC24A3	solute carrier family 24 (sodium/potassium/calcium exchanger), member 3	0.1195	1.394	1.087	0.3566	0.7515	0.6464	-0.1556	0.8523	0.3964	0
NM_145053	143630	UBQLNL	ubiquilin-like	-0.3788	1.019	0.5468	0.2302	0.5315	0.4494	-0.3353	0.7548	0.3289	0
NM_152577	158506	ZNF645	zinc finger protein 645	-0.6467	1.578	1.934	0.3049	1.051	0.95	0.3313	0.4874	0.5649	0
NM_006438	10584	COLEC10	collectin sub-family member 10 (C-type lectin)	-0.6829	2.668	2.062	-0.2807	1.828	1.77	-0.758	0.9308	-0.1075	0
NM_173077	130749	CPO	carboxypeptidase O	-0.3982	1.586	1.088	0	1.01	0.9614	0	0	0	0
NM_023915	53836	GPR87	G protein-coupled receptor 87	-0.2032	1.211	1.567	0.008478	1.081	0.7291	-0.1433	0.1316	-0.2649	0
NM_012148	26582	DUX3	double homeobox, 3	0.0305	3.963	4.135	-0.9744	1.342	1.936	0.368	3.324	4.665	0
NM_002607	5154	PDGFA	platelet-derived growth factor alpha polypeptide	-0.04934	2.038	1.528	-0.8376	0.9503	0.9218	0.3881	1.331	1.063	0
NM_152545	153020	RASGEF1B	RasGEF domain family, member 1B	-0.1813	1.111	2.222	-1.178	1.217	1.509	0.1698	1.913	1.346	0
NM_152414	27319	BHLHE22	basic helix-loop-helix family, member e22	0.06443	0.3459	0.9251	-0.1498	0.4159	0.4583	-0.001231	1.028	0.4162	0
NM_007289	4311	MME	membrane metallo-endopeptidase	-0.5727	0.6582	0.8967	-0.2231	0.1993	0.9117	0.1123	0.9699	1.133	0
NM_133468	168667	BMPER	BMP binding endothelial regulator	-0.1563	0.964	1.555	-0.1927	0.8395	0.6348	-0.2771	0.3009	0.9947	0
NM_001387	1809	DPYSL3	dihydropyrimidinase-like 3	-0.1203	0.6308	1.502	0.3297	1.687	0.5263	-0.05297	0.6586	0.6487	0
NM_015069	23090	ZNF423	zinc finger protein 423	0.01426	2.823	1.289	1.846	2.485	1.647	-0.06609	1.831	2.755	0
NM_001039547	256356	GK5	glycerol kinase 5 (putative)	0.1828	1.024	0.4971	0.8088	0.4262	0.394	-0.0408	0.4044	0.4386	0
NM_002425	4319	MMP10	matrix metallopeptidase 10 (stromelysin 2)	-0.2215	1.361	0.1274	0.4003	1.031	0.4914	0.1562	0.8303	0.6428	0
NM_003867	8822	FGF17	fibroblast growth factor 17	-0.2245	1.102	-0.1082	0.2101	0.3849	0.3849	-0.03017	0.3829	0.3896	0
NM_198849	283514	SIAH3	seven in absentia homolog 3 (Drosophila)	0	0	1.386	0.8718	1.004	1.437	0	1.625	1.162	0
NM_001977	2028	ENPEP	glutamyl aminopeptidase (aminopeptidase A)	0.1125	0.1195	2.084	0.8171	1.811	1.424	0.561	2.1	0.561	0
NM_002729	3087	HHEX	hematopoietically expressed homeobox	-0.1562	0.1407	1.085	0.03694	0.4949	0.6326	0.3348	0.711	0.2345	0
NM_016232	9173	IL1RL1	interleukin 1 receptor-like 1	0.3706	0	0	1.488	0.7322	2.875	1.338	1.055	1.556	0
NM_002732	5568	PRKACG	protein kinase, cAMP-dependent, catalytic, gamma	0.03646	0.7278	-0.2047	0.9815	-0.02074	2.44	0.3475	1.691	1.001	0
NM_001078	7412	VCAM1	vascular cell adhesion molecule 1	-0.3406	0.4984	0.3692	1.26	0.6793	1.649	0.09088	1.991	1.16	0
NM_018897	56171	DNAH7	dynein, axonemal, heavy chain 7	-0.2928	-0.09705	0.02771	1.008	0.7452	1.701	0.5067	1.269	0.8209	0
NM_032622	84708	LNX1	ligand of numb-protein X 1	0.4866	0.09719	0.6711	0.7384	-0.1165	2.459	0.6041	1.153	0.2351	0
NM_002316	4010	LMX1B	LIM homeobox transcription factor 1, beta	0.3235	-0.2919	0.4398	0.9147	0.08044	1.241	0.2328	0.4914	0.2837	0
NM_005734	10114	HIPK3	homeodomain interacting protein kinase 3	0.7123	0.1289	0.8986	1.411	1.725	1.32	1.107	0.9308	1.162	0
NM_019010	54474	KRT20	keratin 20	0.5519	-0.1901	0.5154	1.604	1.259	1.383	0.9711	0.6947	0.7904	0
NM_003855	8809	IL18R1	interleukin 18 receptor 1	0.3549	0.1929	0.3109	1.338	1.563	1.245	0.9338	0.6357	0.7327	0
NM_020715	57475	PLEKHH1	pleckstrin homology domain containing, family H (with MyTH4 domain) member 1	0.5682	-0.7019	0.08958	2.016	1.629	1.389	0.9163	1.087	0.3569	0
NM_001248	956	ENTPD3	ectonucleoside triphosphate diphosphohydrolase 3	0.02148	-0.4291	0.5317	1	0.6581	0.6581	0.5748	0.2249	0.2249	0
NM_030624	80311	KLHL15	kelch-like 15 (Drosophila)	0.1765	0.6762	1.778	2.097	2.051	2.107	0.3102	1.167	0.8894	0
NM_144497	9590	AKAP12	A kinase (PRKA) anchor protein 12	0.3153	0.4266	0.4765	1.458	1.212	1.441	-0.04579	0.8769	0.2061	0
NM_003436	7694	ZNF135	zinc finger protein 135	-0.2029	0.5133	0.5202	0.9112	1.195	0.8696	0.4275	0.4333	0.6126	0
NM_014334	23732	C9ORF4	chromosome 9 open reading frame 4	0.07378	0.5777	0.8369	2.25	1.43	1.157	0.2687	0.16	0.4724	0
NM_207173	387129	NPSR1	neuropeptide S receptor 1	-0.08577	0.3008	0.5034	1.281	0.8085	1.115	0	0	0	0
NM_006540	10499	NCOA2	nuclear receptor coactivator 2	0.4535	0.4247	-0.1005	2.277	1.549	1.935	0.627	0.8781	0.1752	0
NM_003854	8808	IL1RL2	interleukin 1 receptor-like 2	0.5921	0.1804	0.07041	1.478	0.6034	1.239	0.3728	-0.07365	0.06538	0
NM_172004	160365	CLECL1	C-type lectin-like 1	1.263	0.6343	1.731	0.206	1.27	1.924	0.3584	0.9915	1.241	0
NM_144625	128025	WDR64	WD repeat domain 64	1.373	-0.1943	1.626	1.344	1.929	2.632	0.2289	1.758	1.932	0
NM_152898	222894	FERD3L	Fer3-like (Drosophila)	0.821	0.5488	0.8356	0.9486	0.9559	0.9174	0.3497	0.7773	1.289	0
NM_199346	375189	PFN4	profilin family, member 4	0.2521	0.6872	0.5905	0.6189	1.31	1.401	-0.1829	0.4171	1.055	0
NM_175873	134548	ANKRD43	ankyrin repeat domain 43	0.2453	0.4294	0.6628	0.5053	0.9137	1.108	-0.06855	0.5595	1.022	0
NM_002176	3456	IFNB1	interferon, beta 1, fibroblast	0.8596	2.346	1.173	1.544	2.407	1.873	2.05	2.02	2.306	0
NM_020760	57520	HECW2	HECT, C2 and WW domain containing E3 ubiquitin protein ligase 2	0.5162	1.165	0.5081	0.9447	1.422	1.461	0.6404	1.591	1.351	0
NM_025113	80183	C13ORF18	similar to protein phosphatase 1, regulatory subunit 2; protein phosphatase 1, regulatory (inhibitor) subunit 2 pseudogene 4; chromosome 13 open reading frame 18	0.2959	0.6416	0.2707	0.7848	1.377	1.249	0.7752	1.185	1.076	0
NM_001770	930	CD19	CD19 molecule	0.01986	0.4289	0.1242	0.3267	1.03	0.7896	0.4129	0.7216	0.5214	0
NM_173549	203111	C8ORF47	chromosome 8 open reading frame 47	0.679	1.734	2.028	0.9	4.303	4.251	1.793	2.623	3.067	0
NM_006909	5924	RASGRF2	Ras protein-specific guanine nucleotide-releasing factor 2	0.04746	0.6619	0.3687	0.1763	1.016	0.6897	0.3845	0.6091	0.3938	0
NM_012108	26228	STAP1	signal transducing adaptor family member 1	0.2376	0.4887	0.4067	0.4192	0.8533	1.545	0.4087	1.094	0.7679	0
NM_007361	22795	NID2	nidogen 2 (osteonidogen)	0.2087	0.5165	0.7105	0.3569	0.5307	1.1	0.5163	1.199	0.6856	0
NM_018593	117247	SLC16A10	solute carrier family 16, member 10 (aromatic amino acid transporter)	0.02098	0.6104	0.7399	0.7015	0.7976	1.04	0.342	0.9152	0.5044	0
NM_012301	9863	MAGI2	membrane associated guanylate kinase, WW and PDZ domain containing 2	0.0257	0.8752	0.758	0.4851	1.54	1.726	0.9579	1.744	0.1619	0
NM_213589	65059	RAPH1	Ras association (RalGDS/AF-6) and pleckstrin homology domains 1	0.2046	0.4303	0.3471	0.1336	1.258	1.308	0.5573	1.347	0.3169	0
NM_005242	2150	F2RL1	coagulation factor II (thrombin) receptor-like 1	0.4174	0.7519	0.313	0.6525	1.178	1.025	0.1752	1.085	0.2867	0
NM_005618	28514	DLL1	delta-like 1 (Drosophila)	0.2904	0.7289	0.3066	0.2636	0.8056	0.8349	0.01588	1.055	0.1993	0
NM_001439	2135	EXTL2	exostoses (multiple)-like 2	0.2965	0.4362	0.09481	0.401	1.134	1.139	0.2419	0.7993	0.2599	0
NM_005409	6373	CXCL11	chemokine (C-X-C motif) ligand 11	-0.5674	0.1601	0.85	0.895	3.528	3.458	-1.305	2.266	2.18	0
NM_053277	54102	CLIC6	chloride intracellular channel 6	-0.8057	0.8518	0.8	0.1064	2.038	1.902	0.05709	1.18	1.199	0
NM_000600	3569	IL6	interleukin 6 (interferon, beta 2)	0.0488	0.4716	0.1848	0.2246	1.846	1.666	0.02564	1.757	1.697	0
NM_005252	2353	FOS	v-fos FBJ murine osteosarcoma viral oncogene homolog	-0.1139	0.4307	0.4897	0.09377	1.571	1.62	0.01571	1.655	1.257	0
NM_002981	6346	CCL1	chemokine (C-C motif) ligand 1	-0.493	0.3282	0.2597	0.3992	1.427	1.26	-0.1496	1.167	1.063	0
NM_001801	1036	CDO1	cysteine dioxygenase, type I	-0.3498	0.2305	0.3233	0.2286	1.03	1.097	0.1731	0.8171	0.7844	0
NM_001035	6262	RYR2	ryanodine receptor 2 (cardiac)	-0.01114	0.06904	0.2092	0.1867	1.406	1.433	0.3844	1.004	0.626	0
NM_020535	553128	KIR2DL5B	killer cell immunoglobulin-like receptor, two domains, long cytoplasmic tail, 5B; killer cell immunoglobulin-like receptor, two domains, long cytoplasmic tail, 5A	-0.4305	-0.1545	0.3152	0.2608	0.8494	1.265	-0.1669	0.9394	1.222	0
NM_007072	11148	HHLA2	HERV-H LTR-associating 2	0.03757	0.1483	0.1544	0.2415	0.9214	1.315	0.2974	0.6984	1.128	0
NM_178543	339221	ENPP7	ectonucleotide pyrophosphatase/phosphodiesterase 7	-0.1112	0.3164	-0.1377	0.2327	0.415	1.178	0.04251	0.5968	0.8895	0
NM_144648	136332	LRGUK	leucine-rich repeats and guanylate kinase domain containing	-0.6054	0.1998	0.2389	0.7638	1.776	1.332	0.6438	0.8944	0.9236	0
NM_025159	80231	CXORF21	chromosome X open reading frame 21	-0.5072	-0.1164	0.2922	0.4794	1.187	1.402	0.4753	0.6832	0.5163	0
NM_003408	7539	ZFP37	zinc finger protein 37 homolog (mouse)	0.06274	0.4043	0.1489	0.4847	1.09	1.299	0.7152	0.3652	0.3777	0
NM_002397	4208	MEF2C	myocyte enhancer factor 2C	-0.1119	0.192	-0.1981	0.7025	1.255	1.245	0.6314	0.7241	0.4309	0
NM_000570	2215	FCGR3B	Fc fragment of IgG, low affinity IIIb, receptor (CD16b)	0.2676	0.08051	0.06069	0.9492	1.628	2.369	0.1618	0.494	0.5329	0
NM_018971	2850	GPR27	G protein-coupled receptor 27	-0.05871	-0.01727	-0.5252	1.35	2.15	2.229	-0.414	0.5747	1.281	0
NM_021201	58475	MS4A7	membrane-spanning 4-domains, subfamily A, member 7	0.159	0.06451	-0.07466	0.7294	2.492	1.586	-0.3813	1.562	0.9325	0
NM_198182	29841	GRHL1	grainyhead-like 1 (Drosophila)	0.3142	0.3124	0.004744	1.228	2.015	1.818	0.05804	1.179	1.014	0
NM_003764	8676	STX11	syntaxin 11	0.09269	0.08394	0.01143	1.237	1.14	1.295	0.1837	0.9071	0.4721	0
NM_153027	152756	C4ORF39	chromosome 4 open reading frame 39	-0.7248	0.9139	0.757	1.318	2.551	3.257	-0.2484	1.403	1.511	0
NM_018651	55888	ZNF167	zinc finger protein 852; zinc finger protein 167	-0.07934	0.3749	0.5132	0.6959	1.154	1.282	0.1163	0.6279	0.0588	0
NM_018490	55366	LGR4	leucine-rich repeat-containing G protein-coupled receptor 4	-0.1512	0.2738	0.2027	0.4845	1.003	0.8321	0.1299	0.2867	0.2801	0
NM_000817	2571	GAD1	glutamate decarboxylase 1 (brain, 67kDa)	-0.4604	0.6715	0.4898	0.5524	1.57	1.74	-0.3326	0.1561	0.3778	0
NM_025152	80224	NUBPL	nucleotide binding protein-like	-0.003273	0.2899	0.3309	0.4966	0.8406	1.143	-0.3668	0.02858	0.07293	0
NM_004119	2322	FLT3	fms-related tyrosine kinase 3	-0.1144	0.2582	0.598	1.362	1.683	1.397	-0.5277	0.3639	0.6011	0
NM_173812	283417	DPY19L2	dpy-19-like 2 (C. elegans)	-0.1091	0.05046	0.3171	0.7182	1.018	0.9498	-0.5177	0.3214	0.1227	0
NM_032342	84302	C9ORF125	chromosome 9 open reading frame 125	-0.4283	0.1991	0.2068	0.9816	1.238	1.137	-0.2071	0.06682	0.6961	0
NM_004123	2695	GIP	gastric inhibitory polypeptide	0.1509	0.9643	0.04099	1.467	0.5277	2.395	2.238	1.374	0.6925	0
NM_147166	NA	NA	NA	0.05747	1.36	-0.5557	0.9774	1.235	2.097	2.715	1.256	0.04024	0
NM_032866	84952	CGNL1	cingulin-like 1	0.1504	1.342	0.7835	-0.01782	0.5467	1.823	2.598	0.7477	-0.1699	0
NM_020637	27006	FGF22	fibroblast growth factor 22	0	1.908	0	0.7752	0.7752	0.7752	1.672	0.9748	0	0
NM_032567	84654	SPZ1	spermatogenic leucine zipper 1	0.4659	1.317	0.1644	0	0.7322	0.2641	1.453	1.628	0	0
NM_014479	27299	ADAMDEC1	ADAM-like, decysin 1	0.6324	0.9512	0.0176	0.2919	0.7566	2.152	0.2265	1.83	0.8894	0
NM_133497	169522	KCNV2	potassium channel, subfamily V, member 2	0.8683	1.436	-1.085	0.1844	0.6248	2.456	1.38	1.698	1.185	0
NM_138395	92935	MARS2	methionyl-tRNA synthetase 2, mitochondrial	0.7086	0.8518	-0.2519	0.3002	0.8961	1.23	0.6417	1.099	0.6458	0
NM_138278	149428	BNIPL	BCL2/adenovirus E1B 19kD interacting protein like	0.6846	0.6064	-0.2956	0.2368	-0.03344	1.056	0.7624	1.124	1.066	0
NM_152552	154075	SAMD3	sterile alpha motif domain containing 3	-0.09055	1.079	-0.3443	0.5422	0.8456	2.083	0.5664	0.8146	0.2431	0
NM_007136	7634	ZNF80	zinc finger protein 80	0.4953	1.071	-0.1951	0.9969	0.504	1.157	0.1658	0.8986	0.2914	0
NM_021803	59067	IL21	interleukin 21	-1.362	0.731	0.4603	-0.1153	2.143	1.013	1.572	2.092	2.351	0
NM_024743	79799	UGT2A3	UDP glucuronosyltransferase 2 family, polypeptide A3	-0.2104	0.353	0.5588	0.1545	1.676	0.542	0.6604	1.546	0.9565	0
NM_014143	29126	CD274	CD274 molecule	0.03988	0.3127	0.7102	-0.1523	0.9459	0.9498	0.9588	1.112	1.063	0
NM_007199	11213	IRAK3	interleukin-1 receptor-associated kinase 3	0.08677	-0.2119	0.5614	0.08286	1.154	1.109	0.7922	0.8478	0.6708	0
NM_006419	10563	CXCL13	chemokine (C-X-C motif) ligand 13	-1.152	0.3607	-0.2171	-0.258	1.603	1.419	0.7123	1.182	0.8546	0
NM_017577	54762	GRAMD1C	GRAM domain containing 1C	-0.3776	1.614	0.3819	-0.4495	1.257	1.109	-0.08477	1.661	0.1325	0
NM_020724	57484	RNF150	ring finger protein 150	-0.2056	2.91	-0.1132	-0.3809	1.206	1.113	1.324	2.834	1.417	0
NM_080743	135295	SFRS13B	serine-arginine repressor protein (35 kDa)	-0.4742	1.987	-0.5861	-1.02	0.6977	0.9128	0.1406	3.003	0.5326	0
NM_182527	164633	CABP7	calcium binding protein 7	-0.402	1.479	0.3183	-0.1303	2.151	1.759	1.331	2.233	0.7287	0
NM_013347	29935	RPA4	replication protein A4, 34kDa	-0.08118	0.6796	-0.1116	0.06881	1.237	1.456	1.167	2.297	0.6099	0
NM_033377	114335	CGB1	chorionic gonadotropin, beta polypeptide 1	-0.4366	1.564	-0.3704	-0.3535	2.384	2.533	1.825	3.626	0.19	0
NM_020857	57617	VPS18	vacuolar protein sorting 18 homolog (S. cerevisiae)	-0.1077	1.11	0.103	-0.3028	1.414	1.334	0.8918	2.352	0.3591	0
NM_005853	10265	IRX5	iroquois homeobox 5	-0.04689	0.7881	0.2344	-0.2783	1.08	0.989	0.5086	1.353	0.2472	1
NM_178859	123264	OSTBETA	organic solute transporter beta	-0.3224	1.15	-0.4972	-0.8194	1.352	1.497	1.329	3.071	0.2935	0
NM_018047	55696	RBM22	RNA binding motif protein 22	0.01787	0.4539	-0.1914	-0.01427	0.5085	0.6958	0.5084	1.201	0.05696	0
NM_002885	5909	RAP1GAP	RAP1 GTPase activating protein	0.01532	0.5285	-0.1267	-0.06732	0.4823	0.542	0.4884	1.149	0.1914	0
NM_014634	9647	PPM1F	protein phosphatase 1F (PP2C domain containing)	-0.0603	0.5075	0.08305	-0.05003	0.4752	0.455	0.2118	1.456	0.5017	0
NM_014931	22870	SAPS1	SAPS domain family, member 1	-0.008515	0.3059	0.01989	-0.1615	0.5373	0.4032	0.4036	1.018	0.4334	0
NM_182944	51199	NIN	ninein (GSK3B interacting protein)	0.01016	0.1391	0.05639	0.2623	0.8825	0.8386	0.4054	1.389	0.3102	0
NM_022062	63876	PKNOX2	PBX/knotted 1 homeobox 2	-0.1417	0.8064	-0.1512	0.2287	0.9585	0.8248	0.3894	1.007	-0.0184	0
NM_015886	51050	PI15	peptidase inhibitor 15	-0.166	0.4481	-0.6454	0.9953	1.613	0.5543	0.7655	2.168	0.2174	0
NM_001890	1446	CSN1S1	casein alpha s1	-0.1769	-0.05921	-0.2814	0.4381	0.7329	0.1851	1.42	1.726	0.1603	0
NM_006307	8406	SRPX	sushi-repeat-containing protein, X-linked	0.001959	0.3268	0.5902	0.6733	-0.2574	1.179	0.3038	1.393	0.1308	0
NM_181874	2917	GRM7	glutamate receptor, metabotropic 7	0	0	0.9581	0	0.3735	1.767	0	1.185	0	0
NM_002195	3641	INSL4	insulin-like 4 (placenta)	-0.1397	0.5804	0.3159	2.069	0.4666	0.7534	-0.2798	0.8341	2.433	0
NM_002060	2701	GJA4	gap junction protein, alpha 4, 37kDa	0.1203	0.7826	0.752	1.214	0.4484	1.498	-0.04855	0.4678	1.322	0
NM_006611	NA	KLRA1	NA	-0.01742	0.2089	0.3003	1.181	0.2125	1.078	-0.1963	0.3869	0.6474	0
NM_173566	253143	C22ORF30	chromosome 22 open reading frame 30	-0.09289	1.032	0.8925	1.09	-0.4884	1.18	-0.4125	-0.3563	2.357	0
NM_000781	1583	CYP11A1	cytochrome P450, family 11, subfamily A, polypeptide 1	0.1288	0.6227	0.5954	0.9753	-0.351	0.4648	0.1472	-0.04168	1.073	0
NM_001873	1363	CPE	carboxypeptidase E	-0.1784	-0.04616	0.8351	0.5757	0.6176	0.5836	0.05697	-0.2194	1.003	0
NM_003465	1118	CHIT1	chitinase 1 (chitotriosidase)	0.877	1.103	0.7377	1.082	-0.0669	1.551	1.446	1.175	0.7352	0
NM_001005180	387748	OR56B1	olfactory receptor, family 56, subfamily B, member 1	0.4091	1.83	0.4124	1.968	0	0	1.034	0.9971	1.394	0
NM_012206	26762	HAVCR1	hepatitis A virus cellular receptor 1	0.2942	1.56	0.9291	1.402	0.1577	0.77	1.303	0.8752	1.658	0
NM_152512	150350	ENTHD1	ENTH domain containing 1	0.4055	1.271	0.6038	1.059	0.5797	0.5812	0.6794	0.6277	1.115	0
NM_005393	5365	PLXNB3	plexin B3	0.738	1.526	0.7208	0.9597	0.08276	0.7015	0.2686	1.346	0.8507	0
NM_001115	114	ADCY8	adenylate cyclase 8 (brain)	1.476	1.959	0.02908	-0.1364	0.8396	0.07927	0.9972	1.524	1.01	0
NM_138703	139599	MAGEE2	melanoma antigen family E, 2	2.362	1.843	1.726	0.1847	1.268	1.473	0.5092	1.61	1.918	0
NM_019076	54575	UGT1A7	UDP glucuronosyltransferase 1 family, polypeptide A3; UDP glucuronosyltransferase 1 family, polypeptide A5; UDP glucuronosyltransferase 1 family, polypeptide A4; UDP glucuronosyltransferase 1 family, polypeptide A7; UDP glucuronosyltransferase 1 family, polypeptide A6; UDP glucuronosyltransferase 1 family, polypeptide A10; UDP glucuronosyltransferase 1 family, polypeptide A9; UDP glucuronosyltran…	1.128	1.337	0.7951	0.4843	0.4843	0.4843	1.055	1.055	1.055	0
NM_182530	NA	NA	NA	1.082	0.5955	0.5191	-0.03978	1.023	0.6944	0.7997	1.12	0.7341	0
NM_024616	79669	C3ORF52	chromosome 3 open reading frame 52	0.6869	0.8549	0.1485	0.2129	0.4004	0.4369	0.5838	0.7082	1.156	0
NM_198393	56155	TEX14	testis expressed 14	0.6374	0.7053	-0.1147	0.3375	0.679	0.1819	0.3147	0.7831	1.076	0
NM_001117	116	ADCYAP1	adenylate cyclase activating polypeptide 1 (pituitary)	1.381	0.6177	0.5084	0.274	0.5541	0.1054	1.288	0.5221	0.7948	0
NM_004066	1068	CETN1	centrin, EF-hand protein, 1	1.383	0.6477	-0.2411	0	0	0	0	0.8308	1.313	0
NM_153020	221662	RBM24	RNA binding motif protein 24	0.8702	0.1776	0.216	0.1268	0.2628	-0.1517	0.2353	1.027	0.6751	0
NM_024967	80032	ZNF556	zinc finger protein 556	1.522	0.3904	0.9547	0.8803	-0.1422	0.2973	-0.04831	0.8892	1.221	0
NM_000367	7172	TPMT	thiopurine S-methyltransferase	1.032	0.1148	0.7705	0.1001	-0.005443	0.306	0.1571	0.6293	0.8568	0
NM_000461	7068	THRB	thyroid hormone receptor, beta (erythroblastic leukemia viral (v-erb-a) oncogene homolog 2, avian)	1.304	0.3507	1.759	0.4225	1.022	-0.602	1.419	1.495	0.5647	0
NM_080751	117532	TMC2	transmembrane channel-like 2	0.9875	0.636	0.9861	0.08033	0.5524	-0.2459	1.634	1.016	0.4506	0
NM_177417	147700	KLC3	kinesin light chain 3	0.6408	0.5116	0.9728	-0.1962	0.3989	-0.3827	1.665	0.9578	0.768	0
NM_212559	402415	XKRX	XK, Kell blood group complex subunit-related, X-linked	0.868	-0.3199	1.177	-0.5779	0.7284	-1.226	1.986	1.411	0.8654	0
NM_000682	151	ADRA2B	adrenergic, alpha-2B-, receptor	0.1399	1.368	2.037	1.158	-0.3301	-0.4048	1.291	1.55	1.898	0
NM_003547	8369	HIST1H4G	histone cluster 1, H4g	-0.0485	0.9217	0.9217	0.7574	0	0	0.2625	1.545	0.8504	0
NM_032028	83942	TSSK1B	testis-specific serine kinase 1B	-0.1116	0.7921	0.9385	0.7043	-0.3943	-0.05853	0.6847	1.569	0.9385	0
NM_173689	286204	CRB2	crumbs homolog 2 (Drosophila)	0.5504	0.9577	1.526	0.3166	0.005371	-0.7089	1.119	1.315	1.091	0
NM_001868	1357	CPA1	carboxypeptidase A1 (pancreatic)	0.8042	1.026	1.026	-0.1738	0	-0.43	1.232	1.232	0.7872	0
NM_018399	NA	VNN3	NA	0.4754	1.48	1.797	-0.8478	-0.664	0.05423	1.802	2.035	2.44	0
NM_016562	51284	TLR7	toll-like receptor 7	1.237	1.594	1.287	-0.2397	0.2154	0.4683	1.821	1.845	1.729	0
NM_005964	4628	MYH10	myosin, heavy chain 10, non-muscle	0.5794	0.9147	0.9568	-0.06162	0.07553	0.07267	0.9718	1.321	1.368	0
NM_019590	56243	KIAA1217	KIAA1217	0.3143	0.9124	1.164	0.05713	-0.4127	0.1878	1.101	0.8719	0.8141	0
NM_145172	126820	WDR63	WD repeat domain 63	0.2955	0.5579	0.7374	0.1368	-0.3035	0.1706	1.189	1.751	1.731	0
NM_005353	3681	ITGAD	integrin, alpha D	0.04402	0.2451	0.7207	-0.1204	-0.1204	0.2594	0.7428	1.019	1.469	0
NM_003862	8817	FGF18	fibroblast growth factor 18	0.1759	0.2821	0.7254	0.3427	-0.2935	0.046	0.9565	1.042	0.7982	0
NM_148896	256933	NPB	neuropeptide B	0.3449	0.2362	1.092	0.01789	-0.1262	-0.4397	0.5118	1.245	1.173	0
NM_005299	2853	GPR31	G protein-coupled receptor 31	1.012	1.841	0.04802	-0.1718	0.1551	-0.668	1.384	1.147	1.611	0
NM_001843	1272	CNTN1	contactin 1	0.1472	1.928	0.3792	0.3648	0.06527	0.07374	0.8034	1.05	0.8286	0
NM_003885	8851	CDK5R1	cyclin-dependent kinase 5, regulatory subunit 1 (p35)	0.3739	1.194	0.249	0.06511	0.1575	-0.2286	0.7654	1.126	0.6418	1
NM_001729	685	BTC	betacellulin	0.1075	1.281	0.3676	-0.443	-0.1816	-0.1608	0.98	1.484	1.082	0
NM_001029954	441549	CDNF	cerebral dopamine neurotrophic factor	-0.003413	1.131	0.6666	-0.5027	0.04814	-0.0757	0.64	0.8288	0.4651	0
NM_014080	50506	DUOX2	dual oxidase 2	0.9486	1.394	1.17	-0.1483	-0.3642	-1.137	0.237	1.3	1.128	0
NM_021797	27159	CHIA	chitinase, acidic	0.5466	1.133	1.322	-0.6825	0.04226	-0.5412	1.305	0.5977	2.183	0
NM_173178	27177	IL1F8	interleukin 1 family, member 8 (eta)	1.677	1.875	1.733	-0.7365	-0.1766	-0.7365	1.035	1.035	1.956	0
NM_001463	2487	FRZB	frizzled-related protein	1.032	0.6392	0.7811	-0.4762	0.1518	-0.1963	0.3906	0.4467	0.9217	0
NM_006211	5179	PENK	proenkephalin	1.137	1.165	2.027	-0.8921	-0.6531	-1.097	1.842	1.194	1.255	0
NM_153041	NA	FLJ32955	NA	0.6364	0.3652	1.534	-0.9288	-0.3729	-0.8968	1.219	1.219	1.219	0
NM_000816	2566	GABRG2	gamma-aminobutyric acid (GABA) A receptor, gamma 2	0.6347	1.112	1.166	-1.043	-0.2785	-0.1762	1.007	1.239	0.767	0
NM_138612	3038	HAS3	hyaluronan synthase 3	0.582	1.552	1.348	-1.212	-1.174	-1.159	1.262	0.7966	1.614	0
NM_152770	255119	C4ORF22	chromosome 4 open reading frame 22	0.5685	1.296	0.8481	-1.076	-0.2427	-1.281	0.7501	0.6918	0.7501	0
NM_174947	NA	NA	NA	0.7279	0.7267	0.8582	0.1303	0.4543	-0.6761	0.6762	0.5871	1.091	0
NM_012118	25819	CCRN4L	CCR4 carbon catabolite repression 4-like (S. cerevisiae)	0.8774	0.4447	0.5748	0.2949	0.3502	-0.8589	0.4058	0.9252	1.424	0
NM_031275	56158	TEX12	testis expressed 12	0.2975	0.9626	1.227	-0.2289	-0.6158	-1.244	1.06	1.763	0.4192	0
NM_001017995	285590	SH3PXD2B	SH3 and PX domains 2B	0.2961	0.5985	0.3264	0.1246	-0.4154	-0.9704	0.2024	1.273	0.3964	0
NM_016522	50863	NTM	neurotrimin	-0.1434	0.1994	0.3444	-0.4009	-0.001241	-0.6065	0.5917	1.021	0.476	0
NM_144967	158763	ARHGAP36	hypothetical protein FLJ30058	0.06552	0.4962	0.4693	-0.6728	0	-1.4	0.6673	1.165	0.6081	0
NM_014468	27287	VENTX	VENT homeobox homolog (Xenopus laevis)	0.471	1.356	0.9136	-0.4444	0.3781	-0.6323	0.4853	1.304	0.4348	0
NM_024422	1824	DSC2	desmocollin 2	-0.5991	1.308	2.304	0.191	1.143	-0.2957	0.44	2.561	0.06166	0
NM_022820	64816	CYP3A43	cytochrome P450, family 3, subfamily A, polypeptide 43	-0.05553	0.6914	1.303	0.1706	0.5577	-0.2546	0.7191	0.9179	0.4454	0
NM_001125	141	ADPRH	ADP-ribosylarginine hydrolase	-0.4819	1.346	1.897	-0.4331	0.5166	-0.1267	0.6741	0.8036	0.7471	0
NM_153015	157753	TMEM74	transmembrane protein 74	-0.1408	0.6972	1.05	-0.4134	0.1837	-0.4122	0.4002	0.3747	0.05574	0
NM_022058	57282	SLC4A10	solute carrier family 4, sodium bicarbonate transporter, member 10	-0.3461	0.8387	1.057	-0.8407	0.4017	-0.7669	0.7935	1.314	-0.01712	0
NM_007193	11199	ANXA10	annexin A10	0.2127	0.399	1.031	-0.7581	0.8085	-0.2714	0.8215	1.016	0.5273	0
NM_006205	5149	PDE6H	phosphodiesterase 6H, cGMP-specific, cone, gamma	0.5104	2.511	1.619	-0.4516	-0.2342	-0.9175	1.8	0.6635	0.2499	0
NM_024766	79823	C2ORF34	chromosome 2 open reading frame 34	0.4531	1.382	1.225	-0.4434	0.1653	-0.3951	0.4379	0.3261	0.164	0
NM_002052	2626	GATA4	GATA binding protein 4	0.954	-0.4011	0.5884	1.111	1.307	1.73	1.538	1.345	1.76	0
NM_182581	284680	C1ORF111	chromosome 1 open reading frame 111	0.4544	-0.306	0.2024	1.237	1.23	0.8193	1.769	1.476	2.477	0
NM_144662	143471	PSMA8	proteasome (prosome, macropain) subunit, alpha type, 8	0.8882	-0.3008	0.0189	0.5876	0.4625	1.038	1.434	1.116	2.341	0
NM_003059	6583	SLC22A4	solute carrier family 22 (organic cation/ergothioneine transporter), member 4	0.2674	0.3683	0.6128	0.8304	1.308	0.9174	1.125	1.378	1.598	0
NM_001004052	255725	OR52B2	olfactory receptor, family 52, subfamily B, member 2	0.08079	0.1014	0.3756	0.3379	0.9268	0.7995	0.4356	0.6552	1.284	0
NM_002423	4316	MMP7	matrix metallopeptidase 7 (matrilysin, uterine)	0.1312	0.4969	-0.4221	1.685	0.7136	1.97	1.081	2.201	2.592	0
NM_005810	10219	KLRG1	killer cell lectin-like receptor subfamily G, member 1	0.3548	0.3928	-0.1522	0.5155	0.5114	1.027	0.7431	0.8405	0.8764	0
NM_024728	79783	C7ORF10	chromosome 7 open reading frame 10	0.4204	0.1715	0.0207	0.5652	0.2966	0.5762	0.7211	1.07	0.6634	0
NM_002641	5277	PIGA	phosphatidylinositol glycan anchor biosynthesis, class A	0.1986	0.02389	0.1245	0.5369	0.08844	0.3463	0.4367	1.046	0.5329	0
NM_003223	7023	TFAP4	transcription factor AP-4 (activating enhancer binding protein 4)	0.6201	-0.04592	-0.09507	0.6005	-0.01117	0.2264	0.7163	1.01	0.533	0
NM_005874	10288	LILRB2	leukocyte immunoglobulin-like receptor, subfamily B (with TM and ITIM domains), member 2	-1.002	-0.09527	-0.9148	1.271	1.696	1.529	2.583	1.78	1.681	0
NM_001033952	796	CALCA	calcitonin-related polypeptide alpha	0.1283	0.02464	-0.4765	0.8948	0.636	0.958	1.285	0.4842	0.783	0
NM_024803	79861	TUBAL3	tubulin, alpha-like 3	-0.3341	0.02649	-0.7826	1.057	1.042	0.6261	0.8802	0.6897	1.42	0
NM_138995	140469	MYO3B	myosin IIIB	-0.1967	0.1994	0.03879	1.177	1.148	0.5936	0.7941	0.77	0.8529	0
NM_012465	7093	TLL2	tolloid-like 2	-0.7891	-0.2747	0.1125	0.8102	0.623	0.9067	0.4376	0.8039	1.194	0
NM_174938	257019	FRMD3	FERM domain containing 3	0.8283	1.033	1.813	0.8529	0.8307	0.2989	1.138	1.453	0.08963	0
NM_032973	83259	PCDH11Y	protocadherin 11 Y-linked	0.4465	0.3363	1.342	0.2342	0.075	0.5848	1.023	1.319	0.1307	0
NM_178175	340596	LHFPL1	lipoma HMGIC fusion partner-like 1	0.8111	0.7452	1.251	0.4424	1.175	0.7118	0.758	1.964	0.9782	0
NM_005959	4544	MTNR1B	melatonin receptor 1B	0.3803	0.6204	1.098	0.2872	0.6924	1.005	1.107	1.107	1.107	0
NM_139176	199713	NLRP7	NLR family, pyrin domain containing 7	0.4883	0.1772	0.9559	0.3288	0.5659	0.8097	0.73	1.013	0.5401	0
NM_080737	94121	SYTL4	synaptotagmin-like 4	0.3726	-0.06973	0.9689	0.08524	0.3706	1.062	0.8059	1.656	0.8426	0
NM_001144978	441024	MTHFD2L	methylenetetrahydrofolate dehydrogenase (NADP+ dependent) 2-like	0.2771	0.6087	0.6614	0.3172	0.5688	0.5818	2.148	2.546	1.099	0
NM_181727	353324	SPATA12	spermatogenesis associated 12	0.3097	0.1631	0.7426	-0.1384	0.1226	0.669	1.467	1.693	0.7863	0
NM_032420	5097	PCDH1	protocadherin 1	0.3501	0.5619	0.7582	0.4311	0.2829	0.1705	0.9468	1.571	0.7764	0
NM_020924	57684	ZBTB26	zinc finger and BTB domain containing 26	0.2263	0.4439	0.6658	0.4802	0.4796	0.3665	1.04	0.9957	0.6084	0
NM_022090	63920	C5ORF54	chromosome 5 open reading frame 54	-0.0841	0.5075	0.4086	0.09062	0.4541	0.6887	1.054	1.034	0.6767	0
NM_014581	29989	OBP2B	odorant binding protein 2B	-0.3038	0.06662	0.82	1.336	0.6121	-0.11	1.531	0.8602	0.9535	0
NM_018711	55530	SVOP	SV2 related protein homolog (rat)	0.3771	1.15	0.1463	1.097	0.2718	-0.2173	1.478	0.6911	0.3186	0
NM_001005191	125958	OR7D4	olfactory receptor, family 7, subfamily D, member 4	0.176	0.6431	0.2791	0.9282	0.4143	-0.5591	1.05	1.376	0.6255	0
NM_019618	56300	IL1F9	interleukin 1 family, member 9	0.4221	0.8092	1.368	1.194	0.05432	0.6631	2.714	1.343	1.882	0
NM_139285	246176	GAS2L2	growth arrest-specific 2 like 2	0.509	1.097	1.044	0.3967	0.4496	0.4714	2.804	1.19	0.9672	0
NM_052904	114792	KLHL32	kelch-like 32 (Drosophila)	-0.4179	0.7687	0.5488	-0.3117	0.8229	0.4936	3.217	2.331	1.807	0
NM_012452	23495	TNFRSF13B	tumor necrosis factor receptor superfamily, member 13B	0.0771	0.7015	0.4153	-0.3197	0.8452	0.1951	3.249	1.217	0.9092	0
NM_152336	NA	AGBL1	NA	-0.329	0.3041	0.3061	-0.2901	0.671	0.2529	1.206	0.3322	0.408	0
NM_017786	55638	GOLSYN	Golgi-localized protein	-0.006654	-0.1896	0.02872	0.3644	1.318	1.46	3.819	1.619	0.6875	0
NM_018245	55753	OGDHL	oxoglutarate dehydrogenase-like	0.08519	-0.1398	0.3601	0.2616	0.2892	0.2304	1.56	0.4267	0.5808	1
NM_001134	174	AFP	alpha-fetoprotein	-0.1393	-0.1687	0.3377	0.2472	0.09852	0.2547	1.14	0.1684	0.09469	0
NM_017888	54988	ACSM5	acyl-CoA synthetase medium-chain family member 5	-0.5154	0.2773	-0.2347	0.2132	1.135	0.1129	1.693	0.7767	0.4706	0
NM_017564	55576	STAB2	stabilin 2	0.171	0.2473	-0.2306	0.4026	1.249	0.1825	2.469	1.166	1.923	0
NM_000737	94115	CGB	chorionic gonadotropin, beta polypeptide 5; chorionic gonadotropin, beta polypeptide; chorionic gonadotropin, beta polypeptide 8	0.3589	0.3191	-0.1604	0.5341	0.4627	0.2596	1.179	0.4961	1.067	0
NM_001129742	119395	CALHM3	calcium homeostasis modulator 3	-0.1418	-0.1403	-0.002889	0.2371	0.4893	0.2518	1.018	0.2923	0.6632	0
NM_183002	6547	SLC8A3	solute carrier family 8 (sodium/calcium exchanger), member 3	-0.2094	0.4288	-0.3355	0.2577	0.3428	0.5424	1.01	0.3715	0.8996	0
NM_000792	1733	DIO1	deiodinase, iodothyronine, type I	1.696	0.6946	0.3613	0.05064	0.1791	0.004386	2.302	1.817	2.081	0
NM_002236	3754	KCNF1	potassium voltage-gated channel, subfamily F, member 1	0.4044	0.1069	-0.08626	0.3511	-0.02827	0.1973	1.525	1.218	1.094	0
NM_017762	NA	MTMR10	NA	0.4945	0.6219	0.1306	-0.3341	-0.6517	0.1392	2.281	1.122	1.741	0
NM_006437	143	PARP4	poly (ADP-ribose) polymerase family, member 4	0.2125	0.3529	-0.0821	-0.1205	-0.2356	-0.1507	1.064	0.4601	0.5567	0
NM_032123	84063	KIRREL2	kin of IRRE like 2 (Drosophila)	0.401	-0.04291	0.2929	0.205	-0.4168	0.1071	1.007	0.4388	0.6545	0
NM_024674	79727	LIN28A	lin-28 homolog (C. elegans)	0.03584	-0.03581	0.2803	0.1461	-0.3339	0.2706	0.8255	0.6284	1.154	0
NM_058186	54097	FAM3B	family with sequence similarity 3, member B	0.5461	0.7909	0.2243	0.1121	-0.06888	-0.2863	1.553	0.197	0.7677	0
NM_031957	83895	KRTAP1-5	keratin associated protein 1-5	0.6381	0.1674	-0.04936	-0.1582	-0.1013	-0.3777	1.121	0.02035	0.6413	0
NM_021245	58529	MYOZ1	myozenin 1	-0.3581	1.002	0.6195	0.2605	-0.4536	0.2497	1.649	0.3518	0.5992	0
NM_021015	727837	SSX2B	synovial sarcoma, X breakpoint 2; synovial sarcoma, X breakpoint 5; synovial sarcoma, X breakpoint 2B	-0.2251	0.4495	-0.004104	0.4189	-0.4792	-0.008444	1.297	0.4364	0.7121	0
NM_203471	56891	LGALS14	lectin, galactoside-binding, soluble, 14	-1.169	-0.3829	0.7065	0	1.253	0.4652	1.865	1.365	1.679	0
NM_002235	3742	KCNA6	potassium voltage-gated channel, shaker-related subfamily, member 6	-0.804	-1.205	0.3188	0.3062	0.721	-0.0621	1.545	1.32	0.89	0
NM_138379	91937	TIMD4	T-cell immunoglobulin and mucin domain containing 4	-0.08305	-0.5932	0.3479	-0.2114	1.106	0.4479	1.696	1.592	1.426	0
NM_053054	117144	CATSPER1	cation channel, sperm associated 1	0.1186	-0.06122	0.1851	0.01467	0.4338	0.7546	0.9711	1.361	1.353	0
NM_002982	6347	CCL2	chemokine (C-C motif) ligand 2	0.06632	-0.01125	0.1092	-0.02279	0.6573	0.51	0.8908	1.182	1.37	0
NM_002704	5473	PPBP	pro-platelet basic protein (chemokine (C-X-C motif) ligand 7)	0.691	-0.4877	0.1896	0	0	1.543	2.583	2.039	2.217	0
NM_020328	91	ACVR1B	activin A receptor, type IB	-0.05821	-0.7306	-0.02735	-0.1376	-0.8027	0.9168	1.795	1.903	1.615	0
NM_002422	4314	MMP3	matrix metallopeptidase 3 (stromelysin 1, progelatinase)	-0.0392	-0.4712	-0.4131	0.4334	-0.1202	0.822	1.437	1.116	0.7727	0
NM_000346	6662	SOX9	SRY (sex determining region Y)-box 9	-0.2854	-1.494	-0.05523	0.3306	0.1224	0.7377	1.402	1.855	0.9966	0
NM_002036	2532	DARC	Duffy blood group, chemokine receptor	-0.2382	-0.7225	-0.2382	0.1339	0.1339	0.1662	1.043	1.239	0.7178	0
NM_007031	11077	HSF2BP	heat shock transcription factor 2 binding protein	0.08999	-0.8267	0.1337	0.3365	-0.4753	0.2943	1.028	1.184	0.6084	0
NM_001736	728	C5AR1	complement component 5a receptor 1	-0.2075	-0.5343	-0.12	0.283	-0.3564	0.3645	0.5812	1.081	0.7182	0
NM_018722	NA	NA	NA	0.256	-1.053	-0.2235	0	0	0	1.327	1.644	0.4575	0
NM_000564	3568	IL5RA	interleukin 5 receptor, alpha	0.1953	-0.4476	-0.4472	-0.03253	0.6403	0.1192	1.938	1.813	1.938	0
NM_020890	57650	KIAA1524	KIAA1524	0	0	-0.782	0.5694	0	0.7052	1.924	1.859	1.859	0
NM_052960	116362	RBP7	retinol binding protein 7, cellular	-0.2695	-0.1136	-1.421	0.3312	0.5524	0.4581	1.889	1.915	2.15	0
NM_018470	NA	NA	NA	-0.1443	-0.01885	-0.3654	0.2469	0.3037	0.1677	0.6711	1.028	0.7638	0
NM_001972	1991	ELANE	elastase, neutrophil expressed	-0.5643	-0.6976	-0.8071	-0.3073	0.587	0.472	1.144	1.532	1.664	0
NM_020226	56978	PRDM8	PR domain containing 8	-0.4358	-0.5394	-0.3206	-0.1206	0.3505	0.0898	1.211	1.4	1.273	0
NM_001013675	NA	NA	NA	-0.9663	-0.8508	-0.3193	0	0	0	0.884	1.474	1.474	0
NM_053025	4638	MYLK	myosin light chain kinase	-0.551	-0.7171	-0.2267	-0.1875	0.1437	-0.01897	0.6356	1.18	1.274	0
NM_021973	9464	HAND2	heart and neural crest derivatives expressed 2	-0.7926	-0.9997	-0.6726	0.2152	-0.3442	-0.1628	1.533	1.533	1.533	0
NM_152538	152404	IGSF11	immunoglobulin superfamily, member 11	-0.5658	-0.4759	-0.469	0.3299	0.3495	0.436	0.4413	1.126	0.9674	0
NM_006917	6258	RXRG	retinoid X receptor, gamma	-0.3813	-0.06295	-0.2615	-0.08165	0.3923	0.32	0.435	1.008	0.6213	0
NM_004010	1756	DMD	dystrophin	-0.3553	-0.2187	-0.1429	0.05323	0.07798	0.1872	1.3	0.7462	1.614	0
NM_020167	56923	NMUR2	neuromedin U receptor 2	-0.2829	-0.1066	-0.4392	0.04664	-0.2838	-0.4808	1.69	0.8519	1.477	0
NM_201266	8828	NRP2	neuropilin 2	-0.2926	-0.3112	-0.09254	0.4003	-0.4356	0.02757	1.395	0.6736	0.9382	0
NM_022746	64757	MOSC1	MOCO sulphurase C-terminal domain containing 1	-0.5678	-0.4644	0.3122	0.0685	-0.2582	-0.2873	1.451	0.3624	0.9805	0
NM_006832	10979	FERMT2	fermitin family homolog 2 (Drosophila)	-0.5495	-0.3684	-0.2052	-0.835	0.4117	0.4	1.369	1.004	1.511	0
NM_000316	5745	PTH1R	parathyroid hormone 1 receptor	-0.3815	-0.1483	0.0689	-0.6057	0.4894	0.3507	1.142	0.5215	0.5388	0
NM_000331	6288	SAA1	serum amyloid A1	-0.1686	-0.1018	0.396	-0.162	1.35	1.36	0.03668	3.26	0.9635	0
NM_002829	5774	PTPN3	protein tyrosine phosphatase, non-receptor type 3	-0.09036	-0.5162	0.02018	0.1427	0.5242	0.8282	0.639	1.796	0.8416	0
NM_004984	3798	KIF5A	kinesin family member 5A	-0.8858	-0.2365	-0.9685	-1.039	0.9609	1.645	0.1411	2.536	3.215	0
NM_001503	2822	GPLD1	glycosylphosphatidylinositol specific phospholipase D1	-0.8271	-0.05741	0.2	-0.5724	0.3348	1.899	-0.1006	1.674	2.208	0
NM_002563	5028	P2RY1	purinergic receptor P2Y, G-protein coupled, 1	-0.6966	-0.443	-0.05891	-0.2013	0.7195	1.495	0.1503	1.604	0.996	0
NM_006382	374286	CDRT1	CMT1A duplicated region transcript 1	-0.004777	-0.2608	0.4792	-0.637	0.8334	0.7971	-0.07879	1.454	1.254	0
NM_000588	3562	IL3	interleukin 3 (colony-stimulating factor, multiple)	0.8485	0.2605	-0.7038	1.557	1.633	1.5	0	3.107	3.888	0
NM_000879	3567	IL5	interleukin 5 (colony-stimulating factor, eosinophil)	-0.3801	1.026	-1.201	1.011	1.025	1.724	0.2694	2.691	3.955	0
NM_138800	129868	LOC643445	Tripartite motif-containing protein 43-like protein 1; tripartite motif-containing 43; similar to Tripartite motif-containing protein 43-like protein 2	1.311	1.721	1.525	0.2405	0.626	1.642	-0.7578	1.478	2.057	0
NM_003175	6846	XCL2	chemokine (C motif) ligand 2	0.6938	1.196	1.074	0.2494	0.585	0.6147	-0.1244	1.067	1.174	0
NM_001018100	81488	GCOM1	glutamate receptor, ionotropic, N-methyl D-aspartate-like 1B; glutamate receptor, ionotropic, N-methyl D-aspartate-like 1A; GRINL1A complex locus	0.3693	1.743	1.082	0.009717	0.5524	0.7677	-0.3468	1.218	1.952	0
NM_021619	59335	PRDM12	PR domain containing 12	0.7224	1.344	1.286	1.265	0.224	1.023	-0.05379	2.434	2.509	0
NM_001040113	NA	MYH11	myosin, heavy chain 11, smooth muscle	1.037	1.32	1.63	1.151	1.203	1.302	0.2669	1.943	3.047	0
NM_152319	121273	C12ORF54	chromosome 12 open reading frame 54	0.9943	1.157	0.8272	0.8132	0.8853	1.158	0.1596	1.788	2.214	0
NM_173842	3557	IL1RN	interleukin 1 receptor antagonist	0.4965	0.5811	0.6856	0.4031	0.6426	0.4816	-0.02481	1.109	1.03	0
NM_144651	137902	PXDNL	peroxidasin homolog (Drosophila)-like	0.7298	1.854	0.9219	0.3292	0.5328	0.2643	0.635	1.121	1.765	0
NM_203412	164153	UBL4B	ubiquitin-like 4B	0.5403	1.476	1.349	-0.04121	0.8714	0.1952	0.4181	1.414	2.591	0
NM_178181	64866	CDCP1	CUB domain containing protein 1	0.3281	0.8996	0.6841	-0.05545	0.3972	0.3658	0.09194	0.9586	1.324	0
NM_017878	54979	HRASLS2	HRAS-like suppressor 2	0.3222	1.233	0.3533	0.0719	0.7191	0.4062	0.2887	1.244	1.421	0
NM_001038628	8706	B3GALNT1	beta-1,3-N-acetylgalactosaminyltransferase 1 (globoside blood group)	0.997	1.221	0.9889	0.06101	0.3504	0.08859	-0.1808	2.536	2.145	0
NM_024837	79895	ATP8B4	ATPase, class I, type 8B, member 4	0.2792	1.617	1.066	0.4512	0.1638	0.5136	0.1286	1.774	1.248	0
NM_001040619	NA	ATF3	activating transcription factor 3	-0.003746	1.088	0.9268	0.2637	0.4322	0.4383	0.05608	1.892	1.678	0
NM_002637	646780	PHKA1	phosphorylase kinase, alpha 1 pseudogene 1; phosphorylase kinase, alpha 1 (muscle)	0.7394	1.1	1.043	0.278	0.6532	0.4039	0.3364	1.826	1.385	0
NM_000301	5340	PLG	plasminogen	0.3173	0.6154	0.6346	0.01613	0.2997	0.2843	0.1139	1.078	0.9607	0
NM_005433	7525	YES1	v-yes-1 Yamaguchi sarcoma viral oncogene homolog 1	0.1611	0.6164	0.5704	-0.0723	0.1618	0.4118	0.3459	1.065	0.8037	0
NM_080657	91543	RSAD2	radical S-adenosyl methionine domain containing 2	0.9015	1.878	1.164	0.2718	2.16	0.8628	0.2608	2.145	1.894	0
NM_153343	133121	ENPP6	ectonucleotide pyrophosphatase/phosphodiesterase 6	0.08341	1.097	1.199	-0.06276	0.8672	1.408	-0.9457	2.303	2.519	0
NM_000399	1959	EGR2	early growth response 2	0.2198	0.9888	0.7719	0.3826	1.381	1.427	-0.8082	2.356	1.899	0
NM_025217	80328	ULBP2	UL16 binding protein 2	0.07626	0.6012	0.608	0.1132	0.8813	0.8045	-0.2726	1.717	1.425	0
NM_001037288	116173	CMTM5	CKLF-like MARVEL transmembrane domain containing 5	-0.1299	0.8912	0.7775	0.3905	1.173	1.076	-0.06911	0.9477	1.611	0
NM_014601	30846	EHD2	EH-domain containing 2	0.07703	1.997	1.982	-0.1983	2.214	1.946	-0.2095	2.256	2.566	0
NM_001657	374	AREGB	amphiregulin; amphiregulin B	0.1831	1.22	1.266	0.1352	1.385	1.264	-0.1439	1.995	1.686	0
NM_001964	1958	EGR1	early growth response 1	-0.1602	1.95	1.866	0.1425	1.245	1.357	-0.267	2.681	2.223	0
NM_001781	969	CD69	CD69 molecule	0.01152	1.025	0.9195	-0.0407	0.8411	0.8516	-0.1771	1.314	1.2	0
NM_152335	123591	C15ORF27	chromosome 15 open reading frame 27	0.2706	0.8556	1.076	-0.01739	0.6932	0.7263	-0.1404	1.093	1.254	0
NM_002019	2321	FLT1	fms-related tyrosine kinase 1 (vascular endothelial growth factor/vascular permeability factor receptor)	0.2123	0.523	0.641	0.009471	0.7859	0.6623	-0.06678	1.065	1.215	0
NM_024560	79611	ACSS3	acyl-CoA synthetase short-chain family member 3	-0.6128	1.755	2.467	0.2712	2.292	2.055	0.608	3.044	3.096	0
NM_012396	23612	PHLDA3	pleckstrin homology-like domain, family A, member 3	-0.145	0.5531	0.738	-0.1899	0.9635	0.9027	-0.009006	1.053	1.18	1
NM_001549	3437	IFIT3	interferon-induced protein with tetratricopeptide repeats 3	-0.01514	1.13	0.5896	-0.004769	2	1.498	-0.1665	2.204	2.194	0
NM_014398	27074	LAMP3	lysosomal-associated membrane protein 3	0.2305	0.9067	0.6703	0.129	1.557	1.202	0.05326	1.855	1.611	0
NM_001548	3434	IFIT1	interferon-induced protein with tetratricopeptide repeats 1	0.2366	1.254	0.5367	0.05948	2.18	1.618	-0.01589	2.542	2.329	0
NM_006417	10561	IFI44	interferon-induced protein 44	0.1471	0.7742	0.3249	0.1301	1.182	0.8285	0.0553	1.45	1.208	0
NM_004403	1687	DFNA5	deafness, autosomal dominant 5	-0.07177	1.01	0.8814	0.09689	1.601	1.567	0.3718	2.056	1.85	0
NM_000104	1545	CYP1B1	cytochrome P450, family 1, subfamily B, polypeptide 1	0.004729	0.6328	0.4331	0.2534	1.025	0.9984	0.09824	1.368	1.211	0
NM_012420	24138	IFIT5	interferon-induced protein with tetratricopeptide repeats 5	0.09477	0.617	0.3857	0.1163	0.9934	0.8806	0.1946	1.233	0.921	0
NM_000575	3552	IL1A	interleukin 1, alpha	0.1684	1.722	1.242	0.4284	1.775	1.835	-0.07494	2.16	2.505	0
NM_002392	4193	MDM2	Mdm2 p53 binding protein homolog (mouse)	-0.005423	0.8805	0.6489	0.04492	1.049	1.137	0.00719	1.256	1.098	0
NM_001165	330	BIRC3	baculoviral IAP repeat-containing 3	0.02433	0.6677	0.5361	0.05756	0.8495	0.8471	0.02994	1.02	0.7971	0
NM_032148	84102	SLC41A2	solute carrier family 41, member 2	0.08208	0.6419	0.4031	0.179	0.9824	0.8883	-0.1018	0.8055	1.012	0
NM_004165	6236	RRAD	Ras-related associated with diabetes	0.173	0.7252	0.6514	-0.06539	1.293	1.271	-0.3297	1.447	1.678	0
NM_031419	64332	NFKBIZ	nuclear factor of kappa light polypeptide gene enhancer in B-cells inhibitor, zeta	0.132	0.5154	0.3106	0.196	0.7225	0.7597	-0.124	0.9996	1.069	0
NM_000576	3553	IL1B	interleukin 1, beta	-0.05113	1.15	0.575	0.399	1.684	1.382	0.02829	1.414	1.233	0
NM_005101	9636	ISG15	ISG15 ubiquitin-like modifier	0.1794	0.6499	0.3348	0.09472	1.072	0.7865	0.08348	0.9828	0.8194	0
NM_016323	51191	HERC5	hect domain and RLD 5	0.1743	0.7376	0.3569	0.03796	1.109	0.7026	0.0434	0.8245	0.6311	0
NM_032211	84171	LOXL4	lysyl oxidase-like 4	-0.01915	0.6609	0.8278	-0.2126	0.9785	0.8431	-0.5091	1.027	1.296	0
NM_018143	55175	KLHL11	kelch-like 11 (Drosophila)	0.4405	0.5353	0.7873	0.07703	0.7829	0.7981	-0.3273	0.9031	1.093	0
NM_001965	1961	EGR4	early growth response 4	-1.658	2.01	1.908	-0.3352	2.705	2.846	-0.1072	3.263	2.805	0
NM_006186	4929	NR4A2	nuclear receptor subfamily 4, group A, member 2	-0.3863	0.2859	0.5073	0.05187	0.6588	0.6011	-0.03472	1.173	0.885	0
NM_144657	139324	HDX	highly divergent homeobox	0.321	1.19	0.9011	0.5862	0.9263	0.7718	0.6529	1.555	1.392	0
NM_013982	9542	NRG2	neuregulin 2	0.1166	0.7626	0.7424	0.4502	0.638	0.9243	0.3509	1.447	1.007	0
NM_152569	157983	C9ORF66	chromosome 9 open reading frame 66	0.1892	0.6506	0.5544	0.7526	0.8256	0.7378	0.3032	1.432	0.7796	0
NM_000584	3576	IL8	interleukin 8	1.108	1.927	-0.07592	1.265	1.75	1.767	0.2391	2.839	2.613	0
NM_005261	2669	GEM	GTP binding protein overexpressed in skeletal muscle	0.4659	0.7587	0.2554	0.7981	1.289	1.555	0.2772	2.114	1.776	0
NM_003629	8503	PIK3R3	phosphoinositide-3-kinase, regulatory subunit 3 (gamma)	0.1976	0.5027	-0.1343	0.2705	0.7726	0.9679	0.2409	1.323	1.119	0
NM_017631	55601	DDX60	DEAD (Asp-Glu-Ala-Asp) box polypeptide 60	0.2996	0.7312	0.1609	0.2499	1.078	0.7887	0.05914	1.609	1.224	0
NM_025246	80723	TMEM22	transmembrane protein 22	0.2198	0.4987	0.1953	0.1849	0.544	0.671	0.103	1.33	0.9619	0
NM_182488	219333	USP12	ubiquitin specific peptidase 12	0.5636	0.6172	0.2359	0.4143	0.6189	0.6733	-0.2636	1.145	1.097	0
NM_000953	5729	PTGDR	prostaglandin D2 receptor (DP)	0.028	0.4881	0.4559	0.849	1.204	0.6906	-0.045	1.627	1.197	0
NM_001179	419	ART3	ADP-ribosyltransferase 3	0.01572	0.7851	0.3806	0.6488	0.9454	0.8202	-0.06154	1.14	0.7517	0
NM_024989	80055	PGAP1	post-GPI attachment to proteins 1	-0.05044	0.2741	0.02642	0.629	0.9886	0.8892	0.169	1.337	0.7753	0
NM_005290	2838	GPR15	G protein-coupled receptor 15	1.036	0.7502	0.998	-0.1723	2.379	1.746	0.8646	2.72	2.598	0
NM_005506	950	SCARB2	scavenger receptor class B, member 2	0.2489	0.3724	0.2806	-0.05056	0.628	0.5719	0.4301	0.8756	1.032	0
NM_031455	83643	CCDC3	coiled-coil domain containing 3	0.1782	0.4297	0.7771	-0.1214	0.8256	0.3642	0.4708	1.719	1.605	0
NM_012443	9576	SPAG6	sperm associated antigen 6	0.6408	0.184	0.7953	0.5846	0.9551	1.67	0.6571	2.502	2.222	0
NM_005211	1436	CSF1R	colony stimulating factor 1 receptor	0.4379	0.3731	0.2545	0.5873	0.7134	1.005	0.3206	1.241	1.502	0
NM_152739	3205	HOXA9	homeobox A9	0.3455	0.2998	0.4895	0.2027	1.221	1.161	0.9972	2.234	2.076	0
NM_199421	122809	SOCS4	suppressor of cytokine signaling 4	-0.06867	0.2635	0.3409	0.0332	0.8138	0.8733	0.4573	1.196	1.226	0
NM_138809	134147	CMBL	carboxymethylenebutenolidase homolog (Pseudomonas)	-0.0871	0.3226	0.2113	0.194	0.3968	0.6382	0.4541	1.166	1.112	0
NM_020345	28512	NKIRAS1	NFKB inhibitor interacting Ras-like 1	0.04989	0.3195	0.3094	-0.02956	0.4806	0.7139	0.2606	1.012	0.7236	0
NM_002661	5336	PLCG2	phospholipase C, gamma 2 (phosphatidylinositol-specific)	0.114	0.7764	0.3524	-0.05808	0.6453	0.2538	0.1796	1.602	1.398	1
NM_001966	1962	EHHADH	enoyl-Coenzyme A, hydratase/3-hydroxyacyl Coenzyme A dehydrogenase	0.3481	0.5435	-0.06493	0.1802	0.5018	0.5363	0.5071	1.428	1.769	0
NM_199180	84063	KIRREL2	kin of IRRE like 2 (Drosophila)	0.138	0.496	-0.04947	0.1485	0.555	0.6323	0.3061	1.261	1.316	0
NM_002990	6367	CCL22	chemokine (C-C motif) ligand 22	0.8424	0.7266	0.7678	0.4129	0.9914	1.82	0	3.348	4.202	0
NM_138328	162494	RHBDL3	rhomboid, veinlet-like 3 (Drosophila)	0.04205	0.3851	0.3366	0.2259	0.3247	0.6177	0.1562	1.108	1.339	0
NM_153218	144811	C13ORF31	chromosome 13 open reading frame 31	0.1855	0.5912	0.5037	0.5575	0.7823	1.07	0.3663	1.759	1.693	0
NM_024420	5321	PLA2G4A	phospholipase A2, group IVA (cytosolic, calcium-dependent)	0.282	0.4985	0.3626	0.4344	0.7783	0.7856	0.3104	1.432	1.407	0
NM_203349	399694	SHC4	SHC (Src homology 2 domain containing) family, member 4	-0.05356	0.8443	0.3649	0.1329	0.7963	0.8348	0.1833	1.802	1.725	0
NM_018952	3216	HOXB6	homeobox B6	-0.1536	0.5158	0.2892	0.002715	0.7637	0.8327	0.06646	1.707	1.573	0
NM_032413	84419	C15ORF48	chromosome 15 open reading frame 48	0.1345	0.9094	0.439	0.2198	1.238	1.338	0.6847	2.414	2.358	0
NM_006398	10537	UBD	ubiquitin D	0.1057	0.5593	0.3077	0.07951	1.071	0.8842	0.5041	1.741	1.739	0
NM_002006	2247	FGF2	fibroblast growth factor 2 (basic)	0.0612	0.2781	0.1376	0.04537	0.6069	0.6684	0.2042	1.035	1.052	0
NM_004233	9308	CD83	CD83 molecule	0.05131	0.4244	0.2793	-0.004635	0.526	0.5587	0.1767	1.026	1.074	0
NM_004827	9429	ABCG2	ATP-binding cassette, sub-family G (WHITE), member 2	0.2019	0.5191	0.3758	0.06459	0.5079	0.5415	0.386	1.285	1.334	0
NM_001005340	10457	GPNMB	glycoprotein (transmembrane) nmb	0.07358	0.4095	0.3501	0.1483	0.4465	0.4598	0.1288	1.007	1.053	0
NM_001001547	948	CD36	CD36 molecule (thrombospondin receptor)	0.1129	0.5991	0.6367	0.08081	0.7272	0.6773	0.1926	1.398	1.091	0
NM_030766	79370	BCL2L14	BCL2-like 14 (apoptosis facilitator)	0.2253	0.5472	0.3922	0.1156	0.7237	0.5827	0.1469	1.311	1.117	0
NM_006877	2766	GMPR	guanosine monophosphate reductase	0.1555	0.2096	0.2619	0.1289	0.6563	0.4952	0.1633	0.9418	1.044	0
NM_033069	85411	C6ORF114	chromosome 6 open reading frame 114	-0.009113	0.5708	0.3292	0.4422	1.013	0.8937	0.9174	2.822	2.897	0
NM_012449	26872	STEAP1	six transmembrane epithelial antigen of the prostate 1	0.2418	0.3539	0.1487	0.2548	0.6781	0.7293	0.279	2.016	1.943	0
NM_005098	9242	MSC	musculin (activated B-cell factor-1)	0.2607	0.2549	0.1089	0.1665	0.4094	0.5699	0.3184	1.505	1.516	0
NM_016447	51678	MPP6	membrane protein, palmitoylated 6 (MAGUK p55 subfamily member 6)	0.1064	0.2458	0.06355	0.1849	0.2354	0.4564	0.1639	1.13	1.051	0
NM_004430	1960	EGR3	early growth response 3	0.2396	1.08	0.6874	0.2359	1.088	1.258	0.7299	3.967	3.407	0
NM_020648	57045	TWSG1	twisted gastrulation homolog 1 (Drosophila)	0.05157	0.225	0.2384	0.0954	0.2498	0.3198	0.2181	1.086	0.944	0
NM_004004	2706	GJB2	gap junction protein, beta 2, 26kDa	0.09922	0.6708	0.3538	0.09614	1.021	1.011	0.4976	2.901	3.24	0
NM_018423	55359	STYK1	serine/threonine/tyrosine kinase 1	0.2354	0.4258	0.4229	-0.12	0.6768	0.5486	0.1319	2.208	2.117	0
NM_020183	56938	ARNTL2	aryl hydrocarbon receptor nuclear translocator-like 2	0.1046	0.2419	0.2774	-0.006705	0.3591	0.3188	0.1768	1.455	1.444	0
NM_006981	8013	NR4A3	nuclear receptor subfamily 4, group A, member 3	-0.1064	0.496	0.4303	0.01345	0.7064	0.7171	0.1432	2.108	2.023	0
NM_025080	80150	ASRGL1	asparaginase like 1	-0.01011	0.2383	0.2273	-0.02635	0.3027	0.3123	0.1057	1.09	1.054	0
NM_024640	79693	YRDC	yrdC domain containing (E. coli)	0.1183	0.1416	0.05164	-0.01872	0.3229	0.3077	0.09232	1.003	0.9745	0
NM_013431	8302	KLRC4	killer cell lectin-like receptor subfamily C, member 4	0.04858	0.2874	0.1519	0.01687	0.5251	0.499	0.1454	1.395	1.117	0
NM_021127	5366	PMAIP1	phorbol-12-myristate-13-acetate-induced protein 1	0.08619	0.6254	0.359	0.2724	0.669	0.6646	-0.03147	1.942	1.749	0
NM_007333	3823	KLRC3	killer cell lectin-like receptor subfamily C, member 3	0.1677	0.3423	0.2767	0.1561	0.5949	0.5228	-0.1003	1.503	1.168	0
NM_002260	3822	KLRC2	killer cell lectin-like receptor subfamily C, member 2	0.08011	0.3502	0.2979	-0.04691	0.4154	0.4004	-0.07599	1.15	0.9833	0
NM_078467	1026	CDKN1A	cyclin-dependent kinase inhibitor 1A (p21, Cip1)	0.1307	0.2296	0.2828	0.03834	0.3124	0.3287	-0.1475	1.325	1.166	0
NM_015589	23034	SAMD4A	sterile alpha motif domain containing 4A	-0.09123	0.4126	0.3368	-0.2476	0.785	0.591	0.05092	1.31	1.387	0
NM_013445	2571	GAD1	glutamate decarboxylase 1 (brain, 67kDa)	0.08992	0.4022	0.1793	-0.144	0.6953	0.643	-0.1104	1.458	1.575	0
NM_000963	5743	PTGS2	prostaglandin-endoperoxide synthase 2 (prostaglandin G/H synthase and cyclooxygenase)	-0.1346	0.4853	0.5238	-0.1003	0.9339	1.106	-0.1869	2.215	2.373	0
NM_152718	220001	VWCE	von Willebrand factor C and EGF domains	-0.2063	0.3274	0.4138	-0.08369	0.6746	0.6203	0.03895	1.552	1.63	0
NM_000519	3045	HBD	hemoglobin, delta	-0.04988	0.2368	0.305	-0.09568	0.3963	0.4018	0.002827	0.9572	1.081	0
NM_018242	55244	SLC47A1	solute carrier family 47, member 1	-0.181	0.1691	0.1711	-0.1281	0.6043	0.5644	-0.08688	1.373	1.816	0
NM_144711	151230	KLHL23	kelch-like 23 (Drosophila)	-0.00408	0.1188	0.1717	0.05332	0.475	0.4326	-0.01478	1.173	1.323	0
NM_022802	1488	CTBP2	C-terminal binding protein 2	-0.05837	0.1026	0.1024	-0.1162	0.3739	0.3733	0.07615	0.9876	1.08	0
NM_016548	51280	GOLM1	golgi membrane protein 1	0.1028	0.236	0.2088	-0.1103	0.3274	0.2693	-0.08145	0.9204	1.167	0
NM_000389	1026	CDKN1A	cyclin-dependent kinase inhibitor 1A (p21, Cip1)	-0.01777	0.1949	0.1864	-0.06001	0.3978	0.318	-0.05028	0.9354	1.11	0
NM_032797	84883	AIFM2	apoptosis-inducing factor, mitochondrion-associated, 2	0.01615	0.2237	0.1392	-0.05917	0.2849	0.2747	0.005265	0.9584	1.104	0
NM_000305	5445	PON2	paraoxonase 2	-0.03205	0.1421	0.0815	-0.03881	0.4844	0.3042	-0.05581	1.048	0.9078	0
NM_006820	10964	IFI44L	interferon-induced protein 44-like	0.1504	0.6944	0.4678	-0.04375	1.226	0.752	-0.2789	1.605	1.442	0
NM_017414	11274	USP18	ubiquitin specific peptidase 18	0.1855	0.5937	0.2196	-0.008043	1.086	0.612	-0.205	1.736	1.547	0
NM_018013	55084	SOBP	sine oculis binding protein homolog (Drosophila)	-0.0417	0.6928	0.1066	0.2673	1.282	0.9743	-0.03767	1.905	1.624	0
NM_002259	3821	KLRC1	killer cell lectin-like receptor subfamily C, member 1	0.08647	0.2695	0.09014	0.08643	0.7184	0.5926	-0.08529	1.327	1.208	0
NM_020529	4792	NFKBIA	nuclear factor of kappa light polypeptide gene enhancer in B-cells inhibitor, alpha	0.006612	0.233	0.09135	0.1068	0.5619	0.4801	0.05083	1.089	0.9435	0
NM_002759	5610	EIF2AK2	eukaryotic translation initiation factor 2-alpha kinase 2	-0.09597	0.2915	-0.01603	0.008306	0.6629	0.3798	-0.01087	1.032	0.9694	0
NM_006187	4940	OAS3	2'-5'-oligoadenylate synthetase 3, 100kDa	0.1093	0.3303	-0.02019	0.1198	0.6688	0.2856	0.03302	1.47	1.111	1
NM_000775	1573	CYP2J2	cytochrome P450, family 2, subfamily J, polypeptide 2	0.2771	0.3863	0.03415	0.03921	0.5332	0.3244	-0.1563	1.309	1.104	0
NM_001768	925	CD8A	CD8a molecule	-0.02248	0.4168	0.006793	-0.07759	0.774	0.4831	0.2771	1.046	1.092	0
NM_004029	3665	IRF7	interferon regulatory factor 7	0.05606	0.3971	0.107	0.2159	0.8224	0.3782	0.07903	0.8318	1.023	0
NM_001295	1230	CCR1	chemokine (C-C motif) receptor 1	0.3122	0.08621	0.07154	0.656	0.8566	0.7402	0.03738	1.676	1.465	0
NM_004122	2693	GHSR	growth hormone secretagogue receptor	0.04349	0.1033	0.0807	0.4139	0.7564	0.5165	0.294	1.294	1.137	0
NM_003645	11001	SLC27A2	solute carrier family 27 (fatty acid transporter), member 2	0.002565	0.1086	0.07545	0.4082	0.4776	0.4023	0.2466	1.103	1.01	0
NM_018365	55329	MNS1	meiosis-specific nuclear structural 1	-0.02243	0.6328	0.2772	0.2921	0.3243	0.6026	-0.2019	2.371	2.173	0
NM_172366	157574	FBXO16	F-box protein 16	-0.1027	0.2753	0.1885	0.3059	0.06285	0.2729	0.1244	1.086	1.1	0
NM_020525	50616	IL22	interleukin 22	0.6877	1.34	1.202	0.5	0.7783	0.941	0	2.805	3.866	0
NM_003124	6697	SPR	sepiapterin reductase (7,8-dihydrobiopterin:NADP+ oxidoreductase)	0.1433	0.1804	0.3377	0.00867	0.2076	0.2234	-0.06974	0.7739	1.001	0
NM_001945	1839	HBEGF	heparin-binding EGF-like growth factor	0.1348	0.4813	0.525	0.08713	0.1601	0.1021	-0.2558	0.9189	1.414	0
NM_002309	3976	LIF	leukemia inhibitory factor (cholinergic differentiation factor)	0.5063	0.2999	0.2609	0.3079	0.1326	0.09917	0.02642	1.446	1.68	0
NM_138711	5468	PPARG	peroxisome proliferator-activated receptor gamma	0.2096	0.2659	0.3048	0.02286	0.2013	0.1686	-0.03263	1.277	1.332	0
NM_000586	3558	IL2	interleukin 2	-0.2365	0.06262	0.01804	0.01412	1.461	1.692	0.007071	2.666	2.939	0
NM_001039569	130340	AP1S3	adaptor-related protein complex 1, sigma 3 subunit	-0.1547	0.08482	0.1628	0.05005	0.5368	0.743	-0.1163	1.266	1.592	0
NM_206827	387496	RASL11A	RAS-like, family 11, member A	-0.344	-0.06238	-0.04173	0.05204	0.4135	0.384	-0.03783	1.048	1.099	0
NM_014498	27333	GOLIM4	golgi integral membrane protein 4	-0.283	-0.08045	-0.1002	0.1006	0.2474	0.4698	-0.1071	1.093	0.9074	0
NM_005068	6492	SIM1	single-minded homolog 1 (Drosophila)	0.05747	0.1427	0.1322	0.3016	0.4403	0.6442	-0.5148	1.437	1.986	0
NM_030906	65975	STK33	serine/threonine kinase 33	-0.08814	-0.03015	-0.0163	0.03736	0.2989	0.3299	-0.3044	0.9335	1.182	0
NM_014181	29094	HSPC159	galectin-related protein	-0.04499	0.2081	0.1404	0.1082	0.1444	0.3845	-0.1	0.9964	1.469	0
NM_002005	2242	FES	feline sarcoma oncogene	-0.007188	0.2257	0.1048	0.03788	0.2564	0.1222	-0.1439	0.8364	1.043	0
NM_001561	3604	TNFRSF9	tumor necrosis factor receptor superfamily, member 9	0.07535	0.2289	0.01059	-0.12	0.2025	0.3441	-0.466	0.9312	1.225	0
NM_002147	3215	HOXB5	homeobox B5	-0.1347	0.161	0.0311	-0.009821	0.5448	0.2087	-0.3878	1.221	1.179	0
NM_005780	10186	LHFP	lipoma HMGIC fusion partner	-0.191	0.2312	0.1997	-0.1181	0.3202	0.3022	-0.237	1.021	0.9228	0
NM_032047	84002	B3GNT5	UDP-GlcNAc:betaGal beta-1,3-N-acetylglucosaminyltransferase 5	-0.5526	0.4541	0.1829	-0.3416	0.8819	1.136	0.1515	1.486	1.71	0
NM_003622	8496	PPFIBP1	PTPRF interacting protein, binding protein 1 (liprin beta 1)	-0.126	0.2527	0.2538	-0.02919	0.5426	0.4846	0.08567	0.6985	1.036	0
NM_005577	4018	LPA	lipoprotein, Lp(a)	-0.2825	0.6094	0.1766	-0.2417	0.2826	0.5728	0.03197	0.992	1.035	0
NM_005103	9638	FEZ1	fasciculation and elongation protein zeta 1 (zygin I)	-0.1452	-0.0664	0.263	0.2122	0.901	0.5897	0.2214	1.238	1.017	0
NM_020770	57530	CGN	cingulin	-0.2251	0.5181	0.2684	-0.0589	0.2822	0.3451	-0.3008	0.8399	1.052	0
NM_003914	8900	CCNA1	cyclin A1	-0.472	-0.3796	0.4106	0.1567	0.7177	0.2701	-0.334	3.484	1.917	0
NM_000961	5740	PTGIS	prostaglandin I2 (prostacyclin) synthase	-0.6035	-0.07933	0.2393	-0.1427	0.2113	0.5529	-0.7104	2.058	1.962	0
NM_176891	338376	IFNE	interferon, epsilon	-0.356	0.8102	-0.08559	-0.4636	0.7854	0.4552	-0.8405	3.375	1.854	0
NM_005400	5581	PRKCE	protein kinase C, epsilon	-0.2645	0.09547	0.242	-0.8429	0.3598	0.1383	-0.3409	1.818	1.256	0
NM_152701	154664	ABCA13	ATP-binding cassette, sub-family A (ABC1), member 13	0.1756	1.179	0.2834	0.4633	0.4633	0.04134	-0.2739	2.098	1.73	0
NM_032487	84517	ARPM1	actin related protein M1	0.09035	0.6778	0.1674	0.3756	0.5389	0.07664	-0.4492	1.536	1.561	0
NM_130767	134526	ACOT12	acyl-CoA thioesterase 12	0.005655	0.2839	-0.2343	0.364	0.4918	0.08895	-0.8632	1.995	1.741	0
NM_003149	6769	STAC	SH3 and cysteine rich domain	0.3768	0.1366	-0.07888	-0.001962	0.2807	0.1941	-0.3131	1.235	1.017	0
NM_016102	51127	TRIM17	tripartite motif-containing 17	-0.3195	0.4827	0.688	0.2757	0.4785	-0.0507	-0.6623	1.92	0.9848	0
NM_001380	1793	DOCK1	dedicator of cytokinesis 1	0.02024	0.3029	0.2833	0.4002	0.3686	0.4844	-0.3751	1.293	0.6045	0
NM_145244	115265	DDIT4L	DNA-damage-inducible transcript 4-like	-0.1827	0.7065	-0.3167	0.4399	0.7004	0.4433	-0.2022	1.476	0.791	0
NM_153220	NA	NA	NA	0.4117	0.7732	0.6129	-0.3421	-0.8927	0.1744	0.4399	1.698	2.159	0
NM_007115	7130	TNFAIP6	tumor necrosis factor, alpha-induced protein 6	1.109	0.8173	0.6723	-0.3862	-0.2454	0.779	0.2237	1.138	1.757	0
NM_005064	6368	CCL23	chemokine (C-C motif) ligand 23	0.8207	0.3594	0.482	-0.4322	0.005761	0.005684	0.1217	1.131	1.408	0
NM_001765	911	CD1C	CD1c molecule	1.069	-0.3704	-0.02502	-0.5943	0.04448	0.4005	-0.182	2.111	1.202	0
NM_016615	6540	SLC6A13	solute carrier family 6 (neurotransmitter transporter, GABA), member 13	0.2145	-0.01809	0.2622	-0.9509	0.1092	0.2172	0.3388	1.828	1.412	0
NM_000823	2692	GHRHR	growth hormone releasing hormone receptor	0.448	-0.08089	0.2558	-1.36	-0.5699	0.04376	0.7854	1.452	1.47	0
NM_014962	22903	BTBD3	BTB (POZ) domain containing 3	0.5671	0.2949	0.2552	-0.4643	-0.09497	-0.1332	0.1862	1.255	0.4974	0
NM_201253	23418	CRB1	crumbs homolog 1 (Drosophila)	0.2873	0.3849	0.3293	0.7058	0.03334	-0.2494	0.3853	1.018	1.275	0
NM_013940	26539	OR10H1	olfactory receptor, family 10, subfamily H, member 1	0.2045	0.2639	0.2985	0.5007	-0.4399	-0.4343	0.5536	0.8181	1.759	0
NM_025208	80310	PDGFD	platelet derived growth factor D	0.3505	-0.06048	-0.05791	0.6114	0.1082	-0.1606	0.09758	0.9496	1.234	0
NM_032598	84690	SPATA22	spermatogenesis associated 22	-0.3049	1.387	-0.05084	0.2543	-0.3774	1.162	1.185	2.029	2.201	0
NM_001163	320	APBA1	amyloid beta (A4) precursor protein-binding, family A, member 1	-0.1508	0.7535	-0.2836	0.206	-0.2686	0.6948	0.1849	1.669	2.108	0
NM_001030060	389432	SAMD5	sterile alpha motif domain containing 5	-0.04027	0.3403	-0.3007	0.5344	-0.4001	0.3431	0.3699	1.506	1.077	0
NM_001007538	387914	SHISA2	shisa homolog 2 (Xenopus laevis)	0.7117	1.057	1.286	0.4832	0.8348	0.7474	1.213	1.63	1.998	0
NM_080860	89765	RSPH1	radial spoke head 1 homolog (Chlamydomonas)	0.4845	0.8798	0.4647	0.4653	0.7122	0.7602	1.623	1.707	2.253	0
NM_053017	116969	ART5	ADP-ribosyltransferase 5	0.2822	0.8305	0.8437	0.4254	0.5129	0.5342	1.561	1.607	1.719	0
NM_005191	941	CD80	CD80 molecule	-0.1406	0.5638	0.8209	0.2014	0.7053	0.583	0.8694	1.258	1.744	0
NM_001005204	219417	OR8U9	olfactory receptor, family 8, subfamily U, member 1; olfactory receptor, family 8, subfamily U, member 8; olfactory receptor, family 8, subfamily U, member 9	-0.004844	0.6195	0.8132	0.1904	0.7342	0.8263	1.412	0.7731	1.84	0
NM_170672	25780	RASGRP3	RAS guanyl releasing protein 3 (calcium and DAG-regulated)	0.8058	0.5966	0.5836	-0.1127	0.7886	0.5195	1.188	2.086	2.485	0
NM_172210	1435	CSF1	colony stimulating factor 1 (macrophage)	0.4829	0.4112	0.1829	0.03198	0.1043	0.2611	0.5578	1.046	1.191	0
NM_006228	5368	PNOC	prepronociceptin	0.5143	0.2233	0.1414	0.04446	0.3639	-0.07662	0.5987	1.425	1.54	0
NM_000882	3592	IL12A	interleukin 12A (natural killer cell stimulatory factor 1, cytotoxic lymphocyte maturation factor 1, p35)	0.3185	1.014	0.1647	0.2915	0.3812	-0.08145	0.8568	1.86	2.265	0
NM_002255	3805	KIR2DL4	killer cell immunoglobulin-like receptor, two domains, long cytoplasmic tail, 4	0.1272	0.2757	0.4927	0.3995	0.4923	0.1855	0.8399	1.75	2.101	0
NM_000240	4128	MAOA	monoamine oxidase A	0.03861	0.2663	0.1846	0.1175	0.2985	-0.01664	0.242	0.7119	1.056	0
NM_031898	64518	TEKT3	tektin 3	-0.4742	1.138	0.2092	-0.2722	0.6306	0.6306	1.411	2.17	2.339	0
NM_004826	9427	ECEL1	endothelin converting enzyme-like 1	-0.4361	1.101	0.08354	-0.119	0.4917	0.02491	1.265	1.669	1.536	0
NM_173341	51533	PHF7	PHD finger protein 7	-0.1264	0.5519	0.4995	0.01433	0.2096	0.07565	0.8704	1.245	0.9946	0
NM_000857	2983	GUCY1B3	guanylate cyclase 1, soluble, beta 3	0.7494	1.008	0.6775	0.0089	-0.157	0.4233	1.018	2.185	1.541	0
NM_032146	84100	ARL6	ADP-ribosylation factor-like 6	0.5866	0.4014	0.1585	0.2403	-0.1661	0.1196	0.4477	1.382	1.112	0
NM_003330	100130902	LOC100130902	thioredoxin reductase 1; hypothetical LOC100130902	0.4336	0.2883	0.1761	0.09609	0.002333	0.07822	0.2047	1.055	0.5625	0
NM_006497	3090	HIC1	hypermethylated in cancer 1	0.3607	0.5656	0.2364	0.07255	-0.0163	0.1681	0.1203	1.074	0.5012	0
NM_178231	130026	ICA1L	islet cell autoantigen 1,69kDa-like	0.1473	0.9604	0.1907	0.156	0.1857	0.507	0.7085	1.975	1.34	0
NM_000067	760	CA2	carbonic anhydrase II	0.05834	0.4475	0.1342	-0.04159	0.07705	0.2671	0.04773	1.183	0.7405	0
NM_003816	8754	ADAM9	ADAM metallopeptidase domain 9 (meltrin gamma)	0.3399	0.2494	0.0905	0.2774	0.04422	0.3019	0.3675	1.41	0.9664	0
NM_005746	10135	NAMPT	nicotinamide phosphoribosyltransferase	0.2502	0.3072	0.1287	0.2925	0.3294	0.4071	0.255	1.284	0.8025	0
NM_015139	23169	SLC35D1	solute carrier family 35 (UDP-glucuronic acid/UDP-N-acetylgalactosamine dual transporter), member D1	0.15	0.1516	0.206	0.2172	0.2562	0.2179	0.1669	1.088	0.6617	0
NM_001002258	518	ATP5G3	ATP synthase, H+ transporting, mitochondrial F0 complex, subunit C3 (subunit 9)	0.144	0.08865	-0.07297	0.2217	0.2591	0.2946	0.2061	1.157	0.509	0
NM_001482	2628	GATM	glycine amidinotransferase (L-arginine:glycine amidinotransferase)	0.1612	0.3586	0.3123	0.2568	0.1663	0.176	0.2572	1.093	0.4582	0
NM_007068	11144	DMC1	DMC1 dosage suppressor of mck1 homolog, meiosis-specific homologous recombination (yeast)	-0.0429	0.2437	0.2004	0.2577	0.07088	0.112	0.2305	1.153	0.6433	0
NM_001077188	90161	HS6ST2	heparan sulfate 6-O-sulfotransferase 2	-0.5866	0.3155	0.2248	1.436	0.5933	0.5324	1.421	2.782	2.901	0
NM_198276	200728	TMEM17	transmembrane protein 17	0.1772	0.1852	0.07702	0.7843	0.4466	0.5598	1.239	1.821	1.752	0
NM_153007	146852	ODF4	outer dense fiber of sperm tails 4	-0.03041	-0.01572	-0.04549	0.7026	0.2561	0.4174	0.7912	1.122	1.049	0
NM_006093	10394	PRG3	proteoglycan 3	-0.1021	0.08276	-0.06631	0.4089	0.154	0.2012	0.6403	1.042	0.5948	0
NM_014440	27179	IL1F6	interleukin 1 family, member 6 (epsilon)	0.1164	0.259	-0.168	0.8451	0.1089	0.07127	1.029	1.039	1.454	0
NM_004858	9498	SLC4A8	solute carrier family 4, sodium bicarbonate cotransporter, member 8	-0.01124	0.126	-0.1192	0.3322	-0.1112	0.1161	0.4265	0.8765	1.152	0
NM_000148	2523	FUT1	fucosyltransferase 1 (galactoside 2-alpha-L-fucosyltransferase, H blood group)	-0.06142	-0.1066	-0.1947	0.3797	0.1588	0.1112	0.2761	0.8541	1.149	0
NM_002279	3884	KRT33B	keratin 33B	0.09173	-0.3439	0.3574	0.3774	0.2175	0.155	0.583	1.248	1.185	0
NM_003841	8794	TNFRSF10C	tumor necrosis factor receptor superfamily, member 10c, decoy without an intracellular domain	-0.1068	-0.07244	0.3513	0.3544	-0.01709	0.4662	0.5002	0.9043	1.026	0
NM_003049	6554	SLC10A1	solute carrier family 10 (sodium/bile acid cotransporter family), member 1	-0.1491	0.3267	0.778	-0.8154	0.2919	-0.674	1.719	3.853	1.903	0
NM_032735	144453	BEST3	bestrophin 3	0.4594	0.5274	0.1915	-0.384	0.08277	-0.1794	1.575	2.507	1.207	0
NM_145046	125972	CALR3	calreticulin 3	0.3893	0.5127	0.291	-0.349	0.2066	0.1647	1.189	1.809	0.7615	0
NM_032134	84074	QRICH2	glutamine rich 2	-0.2657	0.1171	0.0851	-0.5406	0.4563	0.6598	1.565	3.073	1.573	0
NM_174920	201191	SAMD14	sterile alpha motif domain containing 14	0.09489	0.4357	0.5496	-0.4672	0.1482	0.5317	1.332	2.355	1.366	0
NM_006180	4915	NTRK2	neurotrophic tyrosine kinase, receptor, type 2	0.1371	0.3035	0.3488	-0.1063	0.4847	0.2386	0.9287	1.634	1.194	0
NM_017420	51804	SIX4	SIX homeobox 4	0.4005	0.4136	0.3186	-0.4803	0.2642	0.4689	0.8404	2.549	1.799	0
NM_194298	220963	SLC16A9	solute carrier family 16, member 9 (monocarboxylic acid transporter 9)	0.183	0.3163	0.1625	-0.2353	0.1327	0.1754	0.3925	1.036	0.8864	0
NM_017784	114884	OSBPL10	oxysterol binding protein-like 10	0.05551	0.3147	0.1738	-0.3555	0.3245	0.4932	0.5593	1.378	1.233	0
NM_144698	148741	ANKRD35	ankyrin repeat domain 35	0.04551	0.1993	0.1181	-0.2177	0.1855	0.1786	0.486	1.048	1.085	0
NM_014899	22836	RHOBTB3	Rho-related BTB domain containing 3	-0.32	-0.07887	-0.07259	-0.2515	0.4443	0.3051	1.708	2.462	2.685	0
NM_138284	53342	IL17D	interleukin 17D	-0.1324	-0.05451	-0.1718	-0.04108	0.3432	0.5125	1.303	1.844	2.076	0
NM_004574	5414	38231	septin 4	0.02577	-0.281	0.1602	-0.2475	0.484	0.3023	1.558	1.945	2.099	0
NM_031952	83890	SPATA9	spermatogenesis associated 9	0	0	0	0	0	0	2.671	3.197	3.197	0
NM_032524	84616	KRTAP4-4	keratin associated protein 4-4	0	0	0	0	0	0	1.573	1.573	1.573	0
NM_053067	29979	UBQLN1	ubiquilin 1	0.09904	-0.008921	0.1059	0.03318	0.05925	0.01554	0.7588	1.106	0.9921	0
NM_005431	7516	XRCC2	X-ray repair complementing defective repair in Chinese hamster cells 2	0.1633	0.08221	-0.1348	0.1106	-0.07161	-0.0324	1.158	1.989	1.548	0
NM_013289	3811	KIR3DS1	killer cell immunoglobulin-like receptor, three domains, short cytoplasmic tail, 1; killer cell immunoglobulin-like receptor, three domains, long cytoplasmic tail, 1	-0.09506	0.01908	-0.03497	0.099	0.1474	-0.161	0.7091	1.334	1.091	0
NM_014568	11227	GALNT5	UDP-N-acetyl-alpha-D-galactosamine:polypeptide N-acetylgalactosaminyltransferase 5 (GalNAc-T5)	0.0507	0.1476	-0.01048	-0.7736	-0.2297	0.1521	1.822	3.572	2.358	0
NM_145257	126731	C1ORF96	chromosome 1 open reading frame 96	0.06688	-0.1415	-0.1665	-0.2096	-0.1969	-0.02195	1.016	1.357	0.9832	0
NM_018968	54221	SNTG2	syntrophin, gamma 2	-0.2189	0.1248	-0.5676	-0.1862	-0.1677	0.05422	1.067	2.228	1.77	0
NM_001042519	NA	C2ORF88	chromosome 2 open reading frame 88	0.2075	0.4156	-0.2364	-0.2761	-0.003015	-0.1734	1.409	1.604	1.852	0
NM_006505	5817	PVR	poliovirus receptor	0.08622	0.1947	0.09816	-0.3856	-0.1852	0.03671	1.095	1.054	1.627	0
NM_020702	57462	KIAA1161	KIAA1161	0.1247	-0.0128	0.4626	-0.7106	-0.01934	0.1052	1.46	1.485	1.665	0
NM_015431	25893	TRIM58	tripartite motif-containing 58	0.2085	-0.03727	-0.08848	-0.7456	-0.1923	0.08896	1.004	1.596	1.684	0
NM_002670	5357	PLS1	plastin 1 (I isoform)	0.11	0.4247	-0.006466	-0.07463	-0.01953	-0.07956	0.2729	1.345	0.9002	0
NM_018129	55163	PNPO	pyridoxamine 5'-phosphate oxidase	0.1914	0.2377	0.0743	0.03057	-0.167	-0.1036	0.4689	1.228	0.9194	0
NM_021800	56521	DNAJC12	DnaJ (Hsp40) homolog, subfamily C, member 12	0.08435	0.1296	-0.006646	0.06422	-0.2912	-0.2838	0.5479	1.291	1.268	0
NM_153353	151827	LRRC34	leucine rich repeat containing 34	0.08647	0.201	0.09794	-0.1741	-0.3333	-0.2542	0.2747	1.129	1.074	0
NM_001029864	85449	KIAA1755	KIAA1755	0.1215	0.3212	0.04008	-0.3275	-0.3319	0.102	0.4214	1.077	0.8873	0
NM_001005172	119774	OR52K2	olfactory receptor, family 52, subfamily K, member 2	0.3497	0.3253	-0.134	-0.3413	-0.2688	-0.1796	0.447	1.082	0.9474	0
NM_173538	168975	CNBD1	cyclic nucleotide binding domain containing 1	0.3511	0.699	0.4746	0	-0.1873	-1.075	1.865	1.865	1.865	0
NM_031281	83416	FCRL5	Fc receptor-like 5	0.2038	0.6077	0.4517	-0.1206	-0.05456	-0.564	0.8847	0.828	1.548	0
NM_005291	2840	GPR17	G protein-coupled receptor 17	-0.01686	0.1754	0.3077	0.5618	0.09957	-0.5023	1.127	1.552	1.749	0
NM_054032	117196	MRGPRX4	MAS-related GPR, member X4	-0.4582	0.5099	0.2316	0.05305	-0.1353	-0.4273	0.9552	1.278	1.254	0
NM_005226	1903	S1PR3	sphingosine-1-phosphate receptor 3	0.2469	0.2383	0.3748	-0.07197	-0.2608	-0.1577	1.704	1.595	1.551	0
NM_030812	81569	ACTL8	actin-like 8	0.3489	0.1387	0.2462	0.06032	-0.5256	-0.2328	1.538	1.795	1.297	0
NM_001006121	5944	RBMY1H	RNA binding motif protein, Y-linked, family 1, member B; RNA binding motif protein, Y-linked, family 1, member H	0.5474	-0.09083	0.1691	-0.1132	-0.5314	-0.5569	2.111	1.74	1.291	0
NM_153758	29949	IL19	interleukin 19	0.2556	0.08599	0.2217	0.01269	-1.006	-0.8397	1.263	1.74	1.495	0
NM_178434	353144	LCE3C	late cornified envelope 3C	-0.2129	-0.1699	0.1959	-0.05862	-0.8667	-0.5006	1.493	1.387	1.635	0
NM_005977	6049	RNF6	ring finger protein (C3H2C3 type) 6	-0.1542	-0.3404	0.3302	0.7904	-0.5196	-0.7985	2.364	1.769	2.066	0
NM_144775	140775	SMCR8	Smith-Magenis syndrome chromosome region, candidate 8	-0.04839	-0.1793	-0.2055	0.2419	-0.2084	-0.2881	1.143	0.9715	1.038	0
NM_032531	84623	KIRREL3	kin of IRRE like 3 (Drosophila)	0	0	0	0	0	-0.9648	0.8347	1.135	1.135	0
NM_001871	1360	CPB1	carboxypeptidase B1 (tissue)	-0.8634	-0.8249	0.808	-0.4919	0	-1.161	1.857	2.946	2.105	0
NM_013372	26585	GREM1	gremlin 1, cysteine knot superfamily, homolog (Xenopus laevis)	-0.1924	-0.3113	0.551	0	0	-0.08152	1.127	1.039	1.247	0
NM_021615	4166	CHST6	carbohydrate (N-acetylglucosamine 6-O) sulfotransferase 6	-0.2167	-0.5376	0.1062	0.2031	0.1714	-0.2171	1.01	0.9889	1.015	0
NM_004815	9411	ARHGAP29	Rho GTPase activating protein 29	-0.2805	-0.2598	0.1691	0.3497	-0.1757	-0.2685	0.9283	1.526	0.8329	0
NM_005306	2867	FFAR2	free fatty acid receptor 2	-0.08346	-0.1931	-0.174	0.2372	-0.353	-0.1438	0.634	1.101	1.257	0
NM_194312	339768	ESPNL	espin-like	-0.02842	-0.3738	-0.3561	-0.0528	-0.269	-0.4522	0.9914	0.9766	1.618	0
NM_001010926	388585	HES5	hairy and enhancer of split 5 (Drosophila)	0.0608	0.4796	1.058	-0.2623	-0.3499	0.8139	0.05265	1.331	2.67	0
NM_001018041	7957	EPM2A	epilepsy, progressive myoclonus type 2A, Lafora disease (laforin)	0.1297	0.3845	0.5367	-0.05376	0.2211	0.6575	0.02504	0.8495	1.206	0
NM_020370	53831	GPR84	G protein-coupled receptor 84	-0.5418	0.7633	0.6292	-0.3729	0.1527	0.6086	0.4882	2.169	3.129	0
NM_021783	60401	EDA2R	ectodysplasin A2 receptor	-0.5182	0.228	0.2866	-0.4895	0.4151	0.6028	-0.1478	1.379	2.729	0
NM_016382	51744	CD244	CD244 molecule, natural killer cell receptor 2B4	-0.1208	0.1406	0.02879	0.1973	0.1925	0.1668	0.164	0.6103	1.276	0
NM_173075	323	APBB2	amyloid beta (A4) precursor protein-binding, family B, member 2	-1.154	-0.4322	-0.1714	0.6698	0.7798	0.6613	0.1519	2.019	2.245	0
NM_018349	55784	MCTP2	multiple C2 domains, transmembrane 2	-0.5714	-0.1067	0.1401	-0.02937	0.3807	0.1833	0.1076	1.307	1.481	0
NM_001007097	4915	NTRK2	neurotrophic tyrosine kinase, receptor, type 2	0.07885	-1.356	-0.04898	0.6743	0.7528	1.399	0.8246	2.38	3.583	0
NM_018351	55785	FGD6	FYVE, RhoGEF and PH domain containing 6	-0.4391	-0.5779	0.144	0.1385	0.4458	0.7952	0.668	1.824	1.922	0
NM_198709	411	ARSB	arylsulfatase B	0.001214	-0.163	0.04381	0.03175	0.311	0.166	0.3052	0.6784	1.13	0
NM_033378	114336	CGB2	chorionic gonadotropin, beta polypeptide 2	0.002551	-1.084	0.007275	0.275	0.3657	0.2912	0.4108	0.8804	1.297	0
NM_000204	3426	CFI	complement factor I	-0.0119	-0.3654	0.2275	0.5116	0.3249	0.4756	-0.2376	0.9582	1.222	0
NM_012314	3809	KIR2DS2	killer cell immunoglobulin-like receptor, two domains, short cytoplasmic tail, 2; killer cell immunoglobulin-like receptor, two domains, short cytoplasmic tail, 4	-0.08036	-0.5795	0.1252	0.4018	0.4129	0.4353	-0.104	0.8162	1.176	0
NM_000756	1392	CRH	corticotropin releasing hormone	-0.04748	-1.415	0.2057	-0.6906	-0.5578	0.3375	0	3.616	4.154	0
NM_005114	9957	HS3ST1	heparan sulfate (glucosamine) 3-O-sulfotransferase 1	0.2983	-0.253	0.2788	0.0289	2.7e-05	0.1697	0.08368	1.144	2.146	0
NM_006274	6363	CCL19	chemokine (C-C motif) ligand 19	-0.2907	0.2398	-0.2954	0.4287	0.7385	0.5186	1.316	2.814	2.781	0
NM_012252	22797	TFEC	transcription factor EC	-0.755	0.345	-0.4798	0.4503	1.16	0.5471	0.5923	3.096	3.051	0
NM_003114	6674	SPAG1	sperm associated antigen 1	-0.1459	0.05743	-0.2012	0.236	0.1001	0.3851	0.1843	1.277	1.136	0
NM_003701	8600	TNFSF11	tumor necrosis factor (ligand) superfamily, member 11	0.5051	0.1983	-0.2883	0.5784	0.009929	0.5198	0.2884	2.358	2.807	0
NM_033505	85465	EPT1	selenoprotein I	0.2371	-0.07866	-0.06946	-0.008869	0.01151	0.1764	0.5418	1.316	1.189	0
NM_001008708	494143	CHAC2	ChaC, cation transport regulator homolog 2 (E. coli)	0.2128	0.1869	0.0128	0.1445	0.1706	0.2207	0.3245	1.512	1.245	0
NM_133486	55796	MBNL3	muscleblind-like 3 (Drosophila)	0.1178	0.2288	0.138	-0.003757	0.07758	0.2048	0.3513	1.144	0.9537	0
NM_001490	2650	GCNT1	glucosaminyl (N-acetyl) transferase 1, core 2 (beta-1,6-N-acetylglucosaminyltransferase)	-0.006398	0.1398	-0.1026	0.1236	0.202	0.08456	0.252	1.116	0.9622	0
NM_016338	51194	IPO11	importin 11	0.1238	-0.01266	0.01818	0.2354	-0.03972	0.1724	0.2858	1.148	1.019	0
NM_002061	2730	GCLM	glutamate-cysteine ligase, modifier subunit	-0.03363	0.00527	-0.09342	0.1441	-0.1383	0.01324	0.2383	1.097	0.8784	0
NM_021620	59336	PRDM13	PR domain containing 13	-0.04721	-0.1628	0.239	0.259	0.6739	0.7765	0.1133	2.197	2.028	0
NM_019029	54504	CPVL	carboxypeptidase, vitellogenic-like	-0.07783	-0.1874	-0.08449	0.4445	0.4325	0.6654	0.1685	1.962	1.627	0
NM_004163	5874	RAB27B	RAB27B, member RAS oncogene family	-0.2243	-0.2483	-0.1124	0.05549	0.3826	0.511	0.3944	1.877	1.813	0
NM_003651	8531	CSDAP1	cold shock domain protein A; cold shock domain protein A pseudogene 1	-0.1747	-0.1275	-0.06622	0.2001	0.294	0.2654	0.1736	1.429	1.286	0
NM_032315	84275	SLC25A33	solute carrier family 25, member 33	0.07846	-0.06571	-0.09014	0.1972	0.2578	0.2652	0.2488	1.082	1.132	0
NM_002987	6361	CCL17	chemokine (C-C motif) ligand 17	0.1728	0.199	0.1597	0.2644	0.5396	0.3282	0.2468	1.671	1.871	0
NM_019080	54602	NDFIP2	Nedd4 family interacting protein 2	0.1198	0.2151	0.1255	0.09691	0.3075	0.3885	-0.05375	1.983	1.885	0
NM_003662	8544	PIR	pirin (iron-binding nuclear protein)	-0.02081	0.1577	0.1284	0.06624	0.2025	0.2649	0.153	2.353	2.165	0
NM_001031739	NA	ASB9	ankyrin repeat and SOCS box-containing 9	-0.01926	0.148	0.05108	0.1504	0.1428	0.2452	0.07971	1.539	1.519	0
NM_007350	22822	PHLDA1	pleckstrin homology-like domain, family A, member 1	-0.07715	-0.01173	0.04877	0.04635	0.0845	0.139	0.004333	1.052	1.065	0
NM_005504	586	BCAT1	branched chain aminotransferase 1, cytosolic	-0.03537	0.1734	0.1919	0.1056	0.3674	0.4244	0.1965	1.699	1.533	0
NM_018988	54438	GFOD1	glucose-fructose oxidoreductase domain containing 1	-0.07779	0.1393	0.1056	0.07661	0.4162	0.4225	0.2636	1.615	1.628	0
NM_016073	50810	HDGFRP3	hepatoma-derived growth factor, related protein 3	0.01635	0.1766	0.1173	0.1459	0.6389	0.5902	0.1267	2.117	1.988	0
NM_000572	3586	IL10	interleukin 10	-0.02471	0.08515	0.1402	0.07562	0.3598	0.3021	0.07798	1.242	1.248	0
NM_016651	51339	DACT1	dapper, antagonist of beta-catenin, homolog 1 (Xenopus laevis)	0.1596	0.08889	0.1716	0.1821	0.5216	0.4935	0.282	2.447	2.502	0
NM_017899	54997	TESC	tescalcin	0.004133	0.0554	0.07238	0.08551	0.1943	0.194	0.1278	0.9812	1.087	0
NM_004483	729080	LOC654085	similar to Glycine cleavage system H protein, mitochondrial precursor; glycine cleavage system protein H (aminomethyl carrier); similar to Glycine cleavage system H protein, mitochondrial	0.01665	0.06318	0.04325	0.03842	0.2674	0.1627	0.1275	1.001	1.08	0
NM_012458	26517	TIMM13	translocase of inner mitochondrial membrane 13 homolog (yeast)	0.05303	0.0907	0.08254	0.03409	0.2979	0.2437	0.1557	1.001	1.181	0
NM_012081	22936	ELL2	elongation factor, RNA polymerase II, 2	-0.05749	0.1099	0.04072	0.06427	0.3036	0.2684	0.04682	1.448	1.476	0
NM_001259	1021	CDK6	cyclin-dependent kinase 6	-0.1076	0.03873	-0.01503	0.001189	0.2553	0.2625	0.05747	1.258	1.317	0
NM_032359	84319	C3ORF26	chromosome 3 open reading frame 26	-0.006924	0.1235	0.1125	0.07276	0.2359	0.2662	0.03162	1.163	1.225	0
NM_022912	65055	REEP1	receptor accessory protein 1	4.56e-05	0.2406	0.03535	-0.1359	0.4601	0.4012	0.1075	1.618	1.907	0
NM_199186	669	BPGM	2,3-bisphosphoglycerate mutase	-0.003752	0.1602	0.04331	-0.06639	0.1216	0.1555	0.1279	0.9429	1.045	0
NM_002133	3162	HMOX1	heme oxygenase (decycling) 1	-0.09248	0.03567	-0.1447	-0.06504	0.4159	0.2822	0.05846	1.939	1.854	0
NM_022154	64116	SLC39A8	solute carrier family 39 (zinc transporter), member 8	-0.107	0.04765	-0.03345	-0.03385	0.1064	0.2247	0.08816	0.9473	1.015	0
NM_005982	6495	SIX1	SIX homeobox 1	-0.2054	-0.01266	0.1347	0.005369	0.2446	0.2102	-0.04874	1.22	1.406	0
NM_000418	3566	IL4R	interleukin 4 receptor	-0.1793	-0.003585	-0.09359	-0.05494	0.1885	0.2523	-0.06665	1.04	1.08	0
NM_016391	NA	NOP16	NA	-0.01158	-0.0815	-0.1254	0.0549	0.3631	0.2656	0.05935	1.015	1.295	0
NM_199330	9455	HOMER2	homer homolog 2 (Drosophila)	0.07593	0.2076	0.2538	-0.3149	0.2037	0.2319	0.383	1.494	1.953	0
NM_001045	6532	SLC6A4	solute carrier family 6 (neurotransmitter transporter, serotonin), member 4	0.3149	0.3496	0.06519	-0.1232	0.1491	0.1064	0.5474	1.538	1.778	0
NM_021629	59345	GNB4	guanine nucleotide binding protein (G protein), beta polypeptide 4	0.4253	0.1428	0.3274	-0.1556	0.05896	0.2015	0.396	1.807	2.245	0
NM_003953	9019	MPZL1	myelin protein zero-like 1	0.06103	0.1436	0.1379	0.07757	0.05909	0.1514	0.2663	1.021	1.14	0
NM_014291	23464	GCAT	glycine C-acetyltransferase (2-amino-3-ketobutyrate coenzyme A ligase)	0.101	0.07536	0.1254	-0.0009073	0.05954	0.1308	0.2244	0.9342	1.025	0
NM_001946	1848	DUSP6	dual specificity phosphatase 6	0.0631	0.1507	0.06191	0.03711	0.334	0.2508	-0.1953	1.713	2.108	0
NM_078487	1030	CDKN2B	cyclin-dependent kinase inhibitor 2B (p15, inhibits CDK4)	0.08906	0.03723	0.1377	-0.04679	0.03995	0.2593	-0.07015	1.35	1.688	0
NM_054025	27087	B3GAT1	beta-1,3-glucuronyltransferase 1 (glucuronosyltransferase P)	0.06605	0.1338	0.04412	0.03254	0.06334	0.09376	0.0117	1.031	1.458	0
NM_018664	55509	BATF3	basic leucine zipper transcription factor, ATF-like 3	0.1154	0.1215	0.1128	-0.1291	0.1436	0.1384	-0.02139	1.367	1.547	1
NM_001759	894	CCND2	cyclin D2	0.08178	0.09449	0.007364	-0.07594	0.101	0.07731	0.01227	1.326	1.445	0
NM_005530	3419	IDH3A	isocitrate dehydrogenase 3 (NAD+) alpha	0.1205	0.08357	0.00863	0.0143	0.1062	0.07562	0.03879	1.05	1.028	0
NM_022132	64087	MCCC2	methylcrotonoyl-Coenzyme A carboxylase 2 (beta)	0.1302	0.144	0.03311	0.0433	0.05809	0.0985	0.02489	0.9462	1.036	0
NM_003745	8651	SOCS1	suppressor of cytokine signaling 1	0.03952	0.1374	0.116	-0.2371	0.06005	0.02499	-0.01276	1.083	1.489	0
NM_004053	705	BYSL	bystin-like	0.08893	0.05516	0.1006	-0.09215	0.09939	0.0142	0.03666	0.9644	1.348	1
NM_024096	79077	DCTPP1	dCTP pyrophosphatase 1	0.08634	-0.009954	0.03177	-0.1139	0.1527	0.03813	0.0182	0.824	1.112	0
NM_015201	23246	BOP1	block of proliferation 1	0.003479	-0.02044	0.03714	-0.1259	0.08366	-0.02683	0.08771	0.8562	1.283	0
NM_016183	51154	MRTO4	mRNA turnover 4 homolog (S. cerevisiae)	0.127	0.0831	0.275	-0.1112	0.08855	-0.003314	-0.00427	0.9492	1.64	0
NM_015179	23223	RRP12	ribosomal RNA processing 12 homolog (S. cerevisiae)	0.155	0.1363	0.1412	-0.0008754	0.1625	0.06972	-0.108	0.8063	1.202	0
NM_014520	10514	MYBBP1A	MYB binding protein (P160) 1a	0.04692	0.07149	0.1429	-0.1509	0.2255	0.09308	-0.03058	0.8486	1.2	0
NM_007210	11226	GALNT6	UDP-N-acetyl-alpha-D-galactosamine:polypeptide N-acetylgalactosaminyltransferase 6 (GalNAc-T6)	-0.001057	0.1264	0.2096	-0.1867	0.2321	0.1298	0.1073	0.8036	1.054	0
NM_018188	55210	ATAD3A	ATPase family, AAA domain containing 3A	-0.009214	0.1162	0.1935	-0.1785	0.2117	0.1002	0.02796	0.7256	1.066	0
NM_134470	3556	IL1RAP	interleukin 1 receptor accessory protein	0.06529	-0.1867	-0.02276	0.2002	0.1263	-0.006627	0.7689	2.339	2.57	0
NM_014431	27143	KIAA1274	KIAA1274	0.05557	0.3141	-0.1557	-0.1068	0.0704	0.2062	0.7156	3.158	2.928	1
NM_020737	57497	LRFN2	leucine rich repeat and fibronectin type III domain containing 2	-0.2801	-0.004316	-0.131	0.1151	0.0737	0.1919	0.6157	2.749	2.509	0
NM_014286	23413	NCS1	frequenin homolog (Drosophila)	-0.1277	0.01906	-0.0267	0.05051	0.1202	0.04238	0.3745	1.84	1.755	0
NM_018268	55255	WDR41	WD repeat domain 41	-0.03931	-0.01378	-0.09613	0.06919	0.08874	0.1088	0.3182	1.22	1.094	0
NM_018048	55110	MAGOHB	mago-nashi homolog B (Drosophila)	-0.01479	-0.08079	-0.06999	0.007369	-0.007386	0.1075	0.3531	1.012	0.9764	0
NM_004741	9221	NOLC1	nucleolar and coiled-body phosphoprotein 1	0.06953	0.05123	-0.04831	0.06882	0.2449	0.2731	0.1643	1.326	1.47	0
NM_006824	10969	EBNA1BP2	EBNA1 binding protein 2	0.03046	-0.02872	-0.03979	0.1263	0.1798	0.2795	0.08702	1.187	1.265	0
NM_016052	51018	RRP15	ribosomal RNA processing 15 homolog (S. cerevisiae)	0.0844	0.0161	-0.0824	0.04565	0.1868	0.1578	0.247	1.074	1.244	0
NM_018256	55759	WDR12	WD repeat domain 12	0.00693	0.04404	-0.05919	0.1041	0.1833	0.1755	0.2135	1.092	1.152	0
NM_032756	84842	HPDL	4-hydroxyphenylpyruvate dioxygenase-like	0.0193	-0.02258	0.007468	-0.1469	0.1341	0.1492	0.1211	1.351	1.555	0
NM_001243	943	TNFRSF8	tumor necrosis factor receptor superfamily, member 8	0.06652	0.009071	-0.1043	-0.03287	0.2016	0.2055	0.1609	1.632	2.073	1
NM_012474	7371	UCK2	uridine-cytidine kinase 2	0.01893	-0.02753	0.008087	0.001801	0.1504	0.0826	0.06821	1.057	1.308	0
NM_001137610	653333	FAM86B1	family with sequence similarity 86, member B2; family with sequence similarity 86, member A; family with sequence similarity 86, member B1	0.01315	0.0232	0.017	0.0193	0.1311	0.1295	0.07243	0.9205	1.161	0
NM_002157	3336	HSPE1	heat shock 10kDa protein 1 (chaperonin 10)	-0.0556	-0.1081	-0.1347	0.02012	0.1254	0.1152	-0.008437	1.388	1.463	0
NM_018092	81831	NETO2	neuropilin (NRP) and tolloid (TLL)-like 2	-0.1237	-0.076	-0.1135	-0.0762	0.1362	0.1373	0.0528	1.345	1.462	0
NM_001905	1503	CTPS	CTP synthase	-0.01335	-0.08078	-0.1425	-0.04182	0.1094	0.0651	0.1031	1.105	1.222	1
NM_005729	10105	PPIF	peptidylprolyl isomerase F	-0.02216	-0.04894	-0.04045	-0.05294	0.2716	0.1766	0.0815	1.142	1.311	0
NM_002539	4953	ODC1	ornithine decarboxylase 1	-0.0372	-0.09435	-0.05215	-0.07672	0.165	0.1464	0.09437	1.047	1.281	0
NM_006644	10808	HSPH1	heat shock 105kDa/110kDa protein 1	-0.0586	-0.06936	-0.1136	0.006077	0.1857	0.1577	0.04665	1.007	1.129	0
NM_017858	54962	TIPIN	TIMELESS interacting protein	-0.05168	0.01255	-0.001015	0.009684	0.1665	0.05477	0.1889	1.159	1.3	0
NM_033109	87178	PNPT1	polyribonucleotide nucleotidyltransferase 1	0.06955	0.02582	-0.01778	-0.02813	0.211	0.05388	0.1204	1.009	1.112	0
NM_014878	9933	KIAA0020	KIAA0020	0.006587	-0.02206	-0.1343	0.101	0.1418	0.1399	0.04515	1.064	1.211	0
NM_015169	23212	RRS1	RRS1 ribosome biogenesis regulator homolog (S. cerevisiae)	-0.0795	-0.1738	-0.1451	-0.06154	0.1705	0.1865	0.2103	1.059	1.337	0
NM_015969	51373	MRPS17	mitochondrial ribosomal protein S17	-0.0307	-0.02977	-0.08332	-0.02647	0.1713	0.1736	0.1921	0.9436	1.132	0
NM_002928	6004	RGS16	regulator of G-protein signaling 16	0.03026	-0.05459	-0.1139	0.2892	0.03468	-0.06094	0.1038	1.677	1.825	0
NM_019042	54517	PUS7	pseudouridylate synthase 7 homolog (S. cerevisiae)	0.01588	-0.0731	-0.1704	0.1821	-0.002673	0.0475	0.1641	1.082	1.188	0
NM_000745	1138	CHRNA5	cholinergic receptor, nicotinic, alpha 5	0.1044	-0.03252	-0.1317	0.07357	0.1051	0.1302	0.3114	1.448	1.468	0
NM_001444	728729	FABP5L8	fatty acid binding protein 5-like 2; fatty acid binding protein 5 (psoriasis-associated); fatty acid binding protein 5-like 8; fatty acid binding protein 5-like 7; fatty acid binding protein 5-like 9	0.04298	0.01632	-0.08861	0.02972	0.02512	0.05371	0.2643	1.174	1.192	0
NM_020726	57486	NLN	neurolysin (metallopeptidase M3 family)	0.1438	0.04038	-0.08512	0.1109	-0.07129	0.06984	0.3359	2.174	2.21	0
NM_006579	10682	EBP	emopamil binding protein (sterol isomerase)	0.05691	-0.02394	-0.116	0.1013	-0.02816	-0.02582	0.1941	1.181	1.246	0
NM_182751	55388	MCM10	minichromosome maintenance complex component 10	0.04066	-0.02056	-0.03877	0.04612	0.03356	0.1077	0.09866	1.063	1.123	0
NM_021076	4744	NEFH	neurofilament, heavy polypeptide	0.02261	0.03089	-0.0891	0.07236	0.05072	0.03392	0.1159	1.028	1.059	0
NM_006430	10575	CCT4	chaperonin containing TCP1, subunit 4 (delta)	-0.02324	-0.01247	-0.1407	0.0678	0.03408	0.06366	0.09382	1.026	0.9799	0
NM_017588	11091	WDR5	WD repeat domain 5	0.0332	-0.05553	-0.1318	0.03248	-0.04117	0.0355	0.2207	1.056	1.197	0
NM_004177	6809	STX3	syntaxin 3	0.0611	-0.1194	-0.09376	-0.07204	0.05647	0.1194	0.2296	1.436	1.731	0
NM_018128	55720	TSR1	TSR1, 20S rRNA accumulation, homolog (S. cerevisiae)	0.006112	-0.02845	-0.07636	-0.0548	0.002755	-0.006246	0.09902	0.8508	1.057	0
NM_000692	219	ALDH1B1	aldehyde dehydrogenase 1 family, member B1	0.04275	-0.04031	-0.05092	-0.001847	-0.009111	-0.02028	0.08986	0.8237	1.01	0
NM_014165	100131149	LOC100131149	NADH dehydrogenase (ubiquinone) 1 alpha subcomplex, assembly factor 4; similar to HSPC125	0.009638	-0.06035	-0.1046	-0.001895	0.03928	0.04911	0.2129	0.8145	1.036	0
NM_002609	5159	PDGFRB	platelet-derived growth factor receptor, beta polypeptide	-0.2372	0.0684	-0.04923	-0.065	0.04706	0.01687	-0.1895	2.025	1.851	0
NM_000441	5172	SLC26A4	solute carrier family 26, member 4	0.01072	-0.2436	-0.345	0.02171	-0.1781	-0.3876	-0.1289	3.684	4.215	0
NM_032717	84803	AGPAT9	1-acylglycerol-3-phosphate O-acyltransferase 9	-0.0006867	-0.1477	-0.1376	-0.0103	0.01247	-0.05209	0.09762	1.406	1.564	0
NM_033661	10785	WDR4	WD repeat domain 4	0.05834	-0.07305	-0.06837	0.01056	-0.04228	-0.06566	0.06668	1.207	1.268	1
NM_006467	10622	POLR3G	polymerase (RNA) III (DNA directed) polypeptide G (32kD)	-0.09313	-0.008557	-0.07244	0.01661	0.002677	-0.09574	0.03118	1.542	1.714	0
NM_003504	8318	CDC45	CDC45 cell division cycle 45-like (S. cerevisiae)	-0.07573	-0.04	-0.1399	0.04132	-0.004117	0.007148	0.0104	0.9224	1.013	0
NM_015440	25902	MTHFD1L	methylenetetrahydrofolate dehydrogenase (NADP+ dependent) 1-like	0.0971	-0.07416	-0.01186	0.0891	-0.1588	-0.1583	-0.01539	1.164	1.179	0
NM_006907	5831	PYCR1	pyrroline-5-carboxylate reductase 1	-0.04513	-0.0636	0.03185	0.02259	-0.06811	-0.1957	-0.08664	1.155	1.216	0
NM_006988	9510	ADAMTS1	ADAM metallopeptidase with thrombospondin type 1 motif, 1	-0.04274	0.06623	0.05736	-0.1013	0.09426	-0.106	-0.02428	1.546	1.597	0
NM_181716	201161	CENPV	centromere protein V	0.09926	0.05248	0.07401	-0.1189	0.07493	-0.08643	-0.01595	1.043	1.107	0
NM_145071	1154	CISH	cytokine inducible SH2-containing protein	0.05816	0.06306	-0.05141	-0.1744	0.02968	-0.05878	-0.0751	1.188	1.468	0
NM_004272	9456	HOMER1	homer homolog 1 (Drosophila)	-0.005507	0.03624	-0.04434	-0.09897	-0.07867	-0.03597	-0.08696	0.9659	1.095	0
NM_002156	644745	HSPD1P6	heat shock 60kDa protein 1 (chaperonin) pseudogene 5; heat shock 60kDa protein 1 (chaperonin) pseudogene 6; heat shock 60kDa protein 1 (chaperonin) pseudogene 1; heat shock 60kDa protein 1 (chaperonin) pseudogene 4; heat shock 60kDa protein 1 (chaperonin)	0.007725	-0.05346	-0.1982	0.08765	0.03059	0.01255	0.008363	1.32	1.217	0
NM_002371	4118	MAL	mal, T-cell differentiation protein	-0.05644	-0.152	-0.06884	-0.1372	-0.07863	-0.0128	-0.06475	0.9035	1.058	0
NM_024037	79000	C1ORF135	chromosome 1 open reading frame 135	0.08235	0.1485	0.04464	0.1187	0.04737	-0.04983	0.2451	1.211	1.233	0
NM_006636	10797	MTHFD2	methylenetetrahydrofolate dehydrogenase (NADP+ dependent) 2, methenyltetrahydrofolate cyclohydrolase	0.06494	0.07913	-0.02505	0.1742	-0.08713	-0.1168	0.1125	1.366	1.243	0
NM_018283	55270	NUDT15	nudix (nucleoside diphosphate linked moiety X)-type motif 15	0.2436	0.07184	-0.0239	0.1309	-0.09656	0.1143	0.1694	1.084	0.981	0
NM_002748	5597	MAPK6	mitogen-activated protein kinase 6	0.1962	0.07721	-0.05818	0.08237	0.05015	0.02353	0.05636	1.106	0.9253	0
NM_016301	51184	GPN3	GPN-loop GTPase 3	0.1042	0.02946	-0.0665	0.1068	-0.01721	0.07886	0.04248	1.091	0.8464	0
NM_024094	79075	DSCC1	defective in sister chromatid cohesion 1 homolog (S. cerevisiae)	-0.01165	-0.2177	-0.1967	0.07361	-0.01826	0.05022	0.1709	1.194	1.093	0
NM_002882	389842	RANBP1	similar to RAN binding protein 1; RAN binding protein 1	0.03945	-0.1205	-0.1561	-0.02965	-0.05395	0.03538	0.1691	1.102	1.091	0
NM_002089	2920	CXCL2	chemokine (C-X-C motif) ligand 2	0.006169	-0.3346	-0.2164	-0.08186	0.04051	-0.05781	0.1282	1.222	1.209	0
NM_033300	7804	LRP8	low density lipoprotein receptor-related protein 8, apolipoprotein e receptor	-0.04374	-0.2622	-0.3084	0.07995	-0.02124	-0.0001841	0.2253	1.129	1.181	0
NM_005348	3320	HSP90AA2	heat shock protein 90kDa alpha (cytosolic), class A member 2; heat shock protein 90kDa alpha (cytosolic), class A member 1	-0.139	-0.2956	-0.3075	-0.03811	0.04194	-0.02756	0.1826	1.039	1.14	0
NM_001789	993	CDC25A	cell division cycle 25 homolog A (S. pombe)	-0.003297	-0.0882	-0.163	-0.1119	0.1128	0.01227	0.001579	1.049	1.206	0
NM_002522	4884	NPTX1	neuronal pentraxin I	-0.1515	-0.08373	-0.09066	-0.05506	0.1242	0.1595	-0.009811	0.9413	1.296	0
NM_198066	64841	GNPNAT1	glucosamine-phosphate N-acetyltransferase 1	-0.001082	-0.1212	-0.06472	-0.1076	0.09398	0.04873	0.00256	0.7682	1.214	0
NM_080626	140707	BRI3BP	BRI3 binding protein	-0.02591	-0.05353	-0.02284	-0.1097	0.09951	0.06953	-0.01459	0.7523	1.019	0
NM_005371	4234	METTL1	methyltransferase like 1	-0.02522	-0.2207	-0.09906	-0.1223	0.02189	-0.07661	0.04161	0.8301	1.217	0
NM_006764	7866	IFRD2	interferon-related developmental regulator 2	-0.00226	-0.01849	-0.04814	-0.177	-0.02092	-0.1149	-0.006903	0.7151	1.091	0
NM_002949	6182	MRPL12	mitochondrial ribosomal protein L12	-0.02574	-0.0506	0.005821	-0.1787	-0.003278	-0.09768	-0.01504	0.6342	1.015	0
NM_005532	3429	IFI27	interferon, alpha-inducible protein 27	0.0119	0.04738	-0.04967	0.0159	0.2654	-0.01399	0.007296	1.055	0.9389	0
NM_000589	3565	IL4	interleukin 4	0.06544	0.09233	-0.1555	-0.2366	-0.0283	0.03201	0.2706	1.026	1.227	0
NM_016441	51232	CRIM1	cysteine rich transmembrane BMP regulator 1 (chordin-like)	0.2241	0.3885	0.2832	-0.09329	0.005645	-0.1841	-0.05419	1.414	1.547	0
NM_144593	121268	RHEBL1	Ras homolog enriched in brain like 1	0.1916	0.2209	0.1033	-0.008762	-0.0578	-0.1394	-0.01485	1.138	1.225	0
NM_005627	6446	SGK1	serum/glucocorticoid regulated kinase 1	-0.08781	0.2156	0.1767	0.0252	0.09241	-0.1038	-0.0733	0.9821	1.134	0
NM_003486	8140	SLC7A5	solute carrier family 7 (cationic amino acid transporter, y+ system), member 5	-0.03214	0.07027	0.1586	-0.06413	-0.1646	-0.2616	-0.1009	1.026	1.28	0
NM_058173	118430	MUCL1	mucin-like 1	-0.48	-0.6825	-0.2388	-0.5998	0.7207	0.3139	0.8975	2.339	2.011	0
NM_172212	NA	CSF1	NA	-0.09303	-0.3714	-0.1897	-0.26	0.4911	0.3326	0.1687	1.793	1.665	0
NM_032511	84553	C6ORF168	chromosome 6 open reading frame 168	-0.1422	-0.1637	-0.129	-0.1181	0.004591	0.392	0.4	1.111	0.851	0
NM_005374	4355	MPP2	membrane protein, palmitoylated 2 (MAGUK p55 subfamily member 2)	-0.5375	-0.6413	0.07974	-0.07828	0.1884	-0.4978	0.7159	2.108	2.221	0
NM_022120	64064	OXCT2	3-oxoacid CoA transferase 2	-0.539	-0.2782	-0.0441	-0.7906	0.09912	-0.2273	0.8302	1.826	1.901	1
NM_080385	93979	CPA5	carboxypeptidase A5	-0.1858	-0.3291	0.2539	-0.3072	0.2137	-0.1677	0.3179	1.138	0.7187	0
NM_013941	442194	OR10C1	olfactory receptor, family 10, subfamily C, member 1	0.07351	-0.3032	-0.2444	0.04106	-0.07205	0.1988	0.2269	0.659	1.18	0
NM_022111	63967	CLSPN	claspin homolog (Xenopus laevis)	-0.1737	-0.3202	-0.2378	-0.02586	-0.04647	-0.0003278	0.2216	0.6881	1.012	0
NM_004612	7046	TGFBR1	transforming growth factor, beta receptor 1	0.2973	-0.4542	-0.3631	0.213	-0.02221	0.4616	0.3567	1.731	1.42	0
NM_057749	9134	CCNE2	cyclin E2	0.4799	-0.2417	-0.3009	0.2127	-0.1626	-0.00413	0.3311	1.254	0.8484	0
NM_001172	384	ARG2	arginase, type II	0.132	0.4725	0.005768	0.08151	-0.6068	-0.4569	0.00313	1.373	1.3	0
NM_000250	4353	MPO	myeloperoxidase	0.4353	-0.01497	0.3665	0.2323	-0.4351	-0.7889	0.559	1.992	1.519	0
NM_014331	23657	SLC7A11	solute carrier family 7, (cationic amino acid transporter, y+ system) member 11	0.1195	0.06516	0.4065	0.6599	-0.3614	-0.6482	-0.1168	1.885	1.724	0
NM_001079537	122553	TRAPPC6B	trafficking protein particle complex 6B	0	0	0	0.618	-0.3374	-0.3374	0.1361	1.56	1.359	0
NM_001902	1491	CTH	cystathionase (cystathionine gamma-lyase)	0.02246	-0.1219	-0.05282	0.4326	-0.625	-0.8311	-0.02775	1.722	1.382	0
NM_058179	29968	C8ORF62	chromosome 8 open reading frame 62; phosphoserine aminotransferase 1	0.01286	-0.1946	-0.08857	0.1759	-0.3197	-0.4817	-0.1395	1.44	1.355	0
NM_016848	53358	SHC3	SHC (Src homology 2 domain containing) transforming protein 3	-0.3084	-0.1027	0.1082	0.4275	-0.4779	-0.2947	-0.1056	1.289	0.9467	0
NM_018667	55512	SMPD3	sphingomyelin phosphodiesterase 3, neutral membrane (neutral sphingomyelinase II)	-0.1654	-0.1435	0.1163	0.2163	-0.2028	-0.3188	0.2057	1.069	0.7503	0
NM_004296	9628	RGS6	regulator of G-protein signaling 6	0.121	0.1665	-0.03506	-0.2247	-0.1655	-0.5356	-0.06142	1.359	1.229	0
NM_022054	56659	KCNK13	potassium channel, subfamily K, member 13	0.6039	-0.002502	0.0341	-0.04773	-0.6942	-0.3529	0.7869	1.58	2.205	0
NM_198516	374378	GALNTL4	UDP-N-acetyl-alpha-D-galactosamine:polypeptide N-acetylgalactosaminyltransferase-like 4	0.1249	0.07762	0.04755	0.02435	-0.3573	-0.3126	0.1652	0.6608	1.036	0
NM_025267	80755	AARSD1	alanyl-tRNA synthetase domain containing 1	-0.03179	0.0732	0.04134	-0.1856	-0.3682	-0.3828	0.282	0.7082	1.122	0
NM_015703	27341	RRP7B	ribosomal RNA processing 7 homolog B (S. cerevisiae); ribosomal RNA processing 7 homolog A (S. cerevisiae)	0.1458	-0.05731	0.08191	0.05746	-0.1461	-0.1226	0.1018	0.7859	1.057	0
NM_178557	339983	NAT8L	N-acetyltransferase 8-like (GCN5-related, putative)	-0.2196	-0.04465	0.06433	-0.2333	-0.4125	-0.2529	0.2549	1.149	1.161	0
NM_001017928	131076	CCDC58	coiled-coil domain containing 58	-0.127	-0.1265	-0.1178	0.08011	-0.1891	-0.1894	0.2426	0.9259	1.046	0
NM_001024594	388722	C1ORF53	chromosome 1 open reading frame 53	-0.1242	-0.1167	-0.1269	-0.2813	-0.172	-0.2565	0.1795	1.063	1.107	0
NM_018456	55840	EAF2	ELL associated factor 2	0.02549	-0.09435	-0.03087	-0.02034	-0.1838	-0.1626	0.04722	0.9001	1.115	0
NM_001361	1723	DHODH	dihydroorotate dehydrogenase	-0.06604	-0.139	-0.1023	-0.1559	-0.2088	-0.1463	0.04369	0.8648	1.052	0
NM_194255	6573	SLC19A1	solute carrier family 19 (folate transporter), member 1	0.01363	-0.2146	-0.09995	-0.1218	-0.1495	-0.2573	-0.02859	0.804	1.031	0
NM_000189	642546	HK2P1	hexokinase 2 pseudogene; hexokinase 2	0.0289	-0.021	-0.2093	-0.01056	-0.6059	-0.4141	0.07328	1.085	1.217	1
NM_003045	6541	SLC7A1	solute carrier family 7 (cationic amino acid transporter, y+ system), member 1	-0.06568	-0.1395	0.03498	-0.2563	-0.4942	-0.629	0.1299	0.9534	1.065	0
NM_145114	4149	MAX	MYC associated factor X	-0.3916	0.2234	0.005039	0.2181	0.07031	0.00859	0.4375	0.6794	1.119	0
NM_004820	9420	CYP7B1	cytochrome P450, family 7, subfamily B, polypeptide 1	-0.5724	0.6134	0.7925	-0.9576	-0.5265	-0.01023	0.1785	2.784	2.507	0
NM_000790	1644	DDC	dopa decarboxylase (aromatic L-amino acid decarboxylase)	0.03612	0.01157	0.5941	-0.342	-0.2263	-0.127	-0.3509	1.351	1.434	0
NM_033274	8728	ADAM19	ADAM metallopeptidase domain 19 (meltrin beta)	-0.1812	-0.09865	0.5401	0.00894	-0.3746	0.03362	-0.07658	1.724	0.8487	0
NM_006252	5563	PRKAA2	protein kinase, AMP-activated, alpha 2 catalytic subunit	-0.5835	0.3394	0.7465	-0.3635	0.008819	-0.004091	0.008738	1.1	0.7878	0
NM_018498	NA	NA	NA	0.5268	1.14	0.8027	0.4591	-0.09508	-0.07581	-0.5901	0.8982	0.9354	0
NM_001676	479	ATP12A	ATPase, H+/K+ transporting, nongastric, alpha polypeptide	0.06835	0.7001	0.5422	0.4663	0.01102	0.6404	-1.106	1.207	1.982	0
NM_030657	3982	LIM2	lens intrinsic membrane protein 2, 19kDa	0.7054	0.6266	0.3675	0.2283	0.3973	0.3438	-0.7162	1.397	1.227	0
NM_001346	1608	DGKG	diacylglycerol kinase, gamma 90kDa	0.4149	1.068	0.5099	0.08722	-0.007722	0.3042	-0.8959	1.16	1.432	0
NM_001037582	79966	SCD5	stearoyl-CoA desaturase 5	0.4371	0.6065	0.5244	-0.1372	0.2106	0.4043	-0.3964	0.9548	1.209	0
NM_017545	54363	HAO1	hydroxyacid oxidase (glycolate oxidase) 1	0.1675	0.5489	0.1572	0.6859	0.2102	-0.0893	-0.5824	0.8407	1.028	0
NM_003956	9023	CH25H	cholesterol 25-hydroxylase	-0.7447	1.111	1.092	-0.9312	0.4907	0.7765	-1.406	1.259	1.552	0
NM_018298	55283	MCOLN3	mucolipin 3	-0.1876	0.2468	0.4385	-0.239	0.3196	1.158	-0.6636	0.8378	0.6375	0
NM_004067	1124	CHN2	chimerin (chimaerin) 2	0.9002	0.4181	1.209	-1.099	0.722	0.745	-0.5797	1.38	0.8537	0
NM_152375	127707	KLHDC7A	kelch domain containing 7A	0.5376	0.8839	0.7353	-0.5237	0.4174	0.3216	-0.3683	1.073	0.07966	0
NM_175747	167826	OLIG3	oligodendrocyte transcription factor 3	0.3762	0.1879	0.8273	-0.39	0.6811	0.02099	-0.1389	1.865	0.8701	0
NM_004466	2262	GPC5	glypican 5	0.1581	0.3258	1.04	-0.3206	0.2181	-0.1114	0.1655	1.436	0.1594	0
NM_014243	9508	ADAMTS3	ADAM metallopeptidase with thrombospondin type 1 motif, 3	-0.02946	0.4091	0.2823	-0.08616	0.1676	0.3364	-0.3499	1.231	-0.01996	0
NM_014177	29090	C18ORF55	chromosome 18 open reading frame 55	0.2199	-0.16	1.959	1.007	-0.4102	-0.1176	0.1209	2.234	2.215	0
NM_003830	8778	SIGLEC5	sialic acid binding Ig-like lectin 5	-0.03069	-0.03942	0.3043	0.7396	0.01662	-0.3342	0.2612	1.203	0.6966	0
NM_176881	259285	TAS2R39	taste receptor, type 2, member 39	0.003454	-0.6133	0.7484	1.129	-0.1576	-0.8952	0.4283	1.01	1.021	0
NM_001039570	83999	KREMEN1	kringle containing transmembrane protein 1	0.5716	-0.1068	0.6299	0.8122	-0.2268	-0.2364	0.5483	0.4392	1.189	0
NM_182596	NA	NA	NA	-0.4941	0.542	-0.3553	0.4895	-0.05865	-0.3604	0.05596	0.9596	1.17	0
NM_017416	26280	IL1RAPL2	interleukin 1 receptor accessory protein-like 2	0.5219	1.141	0.5324	-0.894	-1.344	1.378	0	1.675	1.351	0
NM_130441	170482	CLEC4C	C-type lectin domain family 4, member C	0.07922	0.3628	0.6495	-0.1807	-1.715	1.398	0.814	1.254	0.6488	0
NM_001486	2646	GCKR	glucokinase (hexokinase 4) regulator	-0.04168	-0.1289	0.8857	-0.2758	-1.139	1.158	0.3618	1.02	1.149	0
NM_144990	200172	SLFNL1	schlafen-like 1	0.712	0.9223	0.6084	1.088	-1.052	0.6476	0.3449	2	1.584	0
NM_145735	8874	ARHGEF7	Rho guanine nucleotide exchange factor (GEF) 7	-0.3234	0.3613	0.3235	0.9442	-0.6924	0.5689	1.004	1.378	1.236	0
NM_020925	57685	CACHD1	cache domain containing 1	-0.6088	0.7194	0.8861	0.3462	-1.242	0.2273	0.4121	1.532	1.683	0
NM_198511	347404	LANCL3	LanC lantibiotic synthetase component C-like 3 (bacterial)	0.09881	0.01351	0.1029	0.01415	-0.6919	0.464	0.08196	0.7246	1.206	0
NM_020056	3118	HLA-DQA2	major histocompatibility complex, class II, DQ alpha 2	-0.07757	0.08304	0.5883	0.6043	-1.676	0.5517	0.1631	0.6116	1.04	0
NM_001244	944	TNFSF8	tumor necrosis factor (ligand) superfamily, member 8	-0.1716	-0.1863	1.095	0.5171	-0.6546	0.3966	0.4016	0.5153	0.9667	0
NM_014512	3810	KIR2DS5	killer cell immunoglobulin-like receptor, two domains, short cytoplasmic tail, 1; killer cell immunoglobulin-like receptor, two domains, short cytoplasmic tail, 3; killer cell immunoglobulin-like receptor, two domains, short cytoplasmic tail, 5	0.1669	-0.4919	1.002	0.09006	-0.09378	1.411	0.1287	0.5701	1.415	0
NM_003044	6539	SLC6A12	solute carrier family 6 (neurotransmitter transporter, betaine/GABA), member 12	0.3601	0.05568	-0.192	0.3418	-0.3928	1.16	0.2304	0.3802	0.6812	0
NM_016601	51305	KCNK9	potassium channel, subfamily K, member 9	0.07804	-0.01534	0.06705	-0.2489	-0.3416	1.435	0.2822	0.6567	0.5607	0
NM_138994	85445	CNTNAP4	contactin associated protein-like 4	-0.348	0.5491	0.5971	0.6078	0.9072	-0.5602	0.1432	1.685	0.2483	0
NM_001740	794	CALB2	calbindin 2	0.02119	0.247	0.8073	0.5985	2.457	-0.4394	0.3075	1.485	0.6832	0
NM_000397	1536	CYBB	cytochrome b-245, beta polypeptide	-0.2443	0.1895	0.1636	0.4401	1.582	0.3811	-0.2083	0.6216	0.8534	0
NM_198173	57822	GRHL3	grainyhead-like 3 (Drosophila)	0.3265	0.06276	0.1044	-0.04827	1.348	-0.2203	0.815	1.19	1.085	0
NM_183357	111	ADCY5	adenylate cyclase 5	0.4749	0.3617	-0.3668	0.3246	1.308	-0.3025	-0.07928	0.9308	0.1922	0
NM_004646	4868	NPHS1	nephrosis 1, congenital, Finnish type (nephrin)	-0.8335	-0.1069	-0.5219	1.076	1.322	0.4908	0.08766	1.261	1.166	0
NM_017482	119	ADD2	adducin 2 (beta)	-1.301	0.5463	-0.4566	0.07104	2.197	0.2377	0.02028	2.066	1.242	0
NM_001830	1183	CLCN4	chloride channel 4	-0.6708	-0.0592	-0.4271	0.2423	0.7831	-0.2051	0.1853	1.145	1.049	0
NM_017539	55567	DNAH3	dynein, axonemal, heavy chain 3	0.5593	0.9103	0.1685	-0.8116	0.7794	0.7285	-0.09317	0.7079	1.582	0
NM_174932	254240	BPIL2	bactericidal/permeability-increasing protein-like 2	0.4905	0.8202	0	0	1.326	1.144	0	0	1.404	0
NM_138331	122665	RNASE8	ribonuclease, RNase A family, 8	0.2296	0.4414	-0.3855	-0.28	1.058	0.4709	0	0.4395	0.9788	0
NM_033185	85293	KRTAP3-3	keratin associated protein 3-3	0.391	-0.4814	-0.4189	-0.4623	1.353	1.278	0	0	1.24	0
NM_181775	91584	PLXNA4	plexin A4	0.603	-0.2529	-0.1569	-0.9932	0.8051	0.2997	0.0132	0.3435	1.198	0
NM_015613	26103	LRIT1	leucine-rich repeat, immunoglobulin-like and transmembrane domains 1	0.4749	0	0.4662	0.2842	0.5866	0.2842	0.4568	0	1.326	0
NM_016249	51438	MAGEC2	melanoma antigen family C, 2	0.4858	-0.01988	0.2812	0.2067	1.16	0.2254	0.0004287	0.122	1.233	0
NM_018724	50604	IL20	interleukin 20	0.2151	0.2151	0.2151	0	1.085	0	0	0	1.033	0
NM_020678	57408	LRTM1	leucine-rich repeats and transmembrane domains 1	0	0	0.4574	0.03153	0.7542	0.2035	0	0	1.281	0
NM_152625	167465	ZNF366	zinc finger protein 366	0.583	-0.1403	-0.7481	0	1.127	0.4272	0.9086	-0.5842	1.518	0
NM_002944	6098	ROS1	c-ros oncogene 1 , receptor tyrosine kinase	-0.02607	0.6009	0.04408	-1.666	-1.05	1.603	0.7294	0.2113	3.446	0
NM_014406	150160	CCT8L2	chaperonin containing TCP1, subunit 8 (theta)-like 2	0	0	-0.6254	0	0	0.9013	1.058	-0.02182	2.068	0
NM_173162	90134	KCNH7	potassium voltage-gated channel, subfamily H (eag-related), member 7	0	0.03066	0	0	0	1.271	0	0	3.3	0
NM_138818	NA	NA	NA	0.006643	0.2931	0.04133	-0.3772	0.0451	0.9307	-0.07321	0.1961	2.582	0
NM_032507	84547	PGBD1	piggyBac transposable element derived 1	0.7256	0.2703	1.113	-0.6583	0.7131	0.8309	-0.7788	0.4698	3.824	0
NM_024081	79056	PRRG4	proline rich Gla (G-carboxyglutamic acid) 4 (transmembrane)	0.2597	0.04875	0.0788	-0.1183	0.3386	0.3597	-0.007294	0.2621	1.161	0
NM_004645	8161	COIL	coilin	0.3659	0.01307	0.1031	0.3309	0.1308	0.1156	0.2156	0.3624	1.551	0
NM_152908	146802	SLC47A2	solute carrier family 47, member 2	-0.02623	0.6737	0.1339	-0.0084	-0.06247	-0.2995	-0.05164	0.3523	3.072	0
NM_144667	NA	C12ORF67	NA	0	0	0	0	0	0	0	0.8771	4.585	0
NM_138790	122618	PLD4	phospholipase D family, member 4	0.09113	-0.1747	-0.3681	0.3559	0.1696	-0.125	-0.1311	0.7298	4.154	0
NM_000508	2243	FGA	fibrinogen alpha chain	0.00225	0.04082	0.00363	-0.1822	0.03706	-0.4137	-0.07955	0.0035	3.314	0
NM_002233	3739	KCNA4	potassium voltage-gated channel, shaker-related subfamily, member 4	0	0	0	0	0	0	0	0	2.251	0
NM_002445	4481	MSR1	macrophage scavenger receptor 1	0	0	0	0	0	0	0	0	1.963	0
NM_015052	23072	HECW1	HECT, C2 and WW domain containing E3 ubiquitin protein ligase 1	0	0	-0.08048	0	0	-0.4305	0	0	1.402	0
NM_031277	56163	RNF17	ring finger protein 17	0.167	-0.2614	-0.2296	0	0	0	-0.1209	-0.1209	1.604	0
NM_033547	92105	INTS4	integrator complex subunit 4	0.1702	0.1538	0.2711	0.04861	-0.05712	0.006205	0.1239	-0.05908	1.229	0
NM_173857	653753	VN1R4	similar to Vomeronasal type-1 receptor 4; vomeronasal 1 receptor 4	0.3401	0	0.2164	0	0	0	0	0	1.276	0
NM_004114	2258	FGF13	fibroblast growth factor 13	-0.297	-0.2255	-0.4329	-0.2996	-0.1347	-0.4144	-0.2155	-0.2209	2.61	0
NM_016931	50507	NOX4	NADPH oxidase 4	-0.2403	-0.09404	-0.2144	-0.1374	0.1287	-0.1892	-0.1738	-0.08115	1.22	0
NM_005315	2928	GSC2	goosecoid homeobox 2	-0.1319	-0.1839	0.5083	-0.5845	-0.02882	0.1591	0.6004	-0.1183	2.339	0
NM_002171	3446	IFNA10	interferon, alpha 10	0	0	1.074	0	0	0	0	0	1.581	0
NM_032336	84296	GINS4	GINS complex subunit 4 (Sld5 homolog)	-0.2007	-0.2771	0.7947	0.04239	0.1188	0.03601	-0.3786	0.1102	2.039	0
NM_018947	54205	CYCS	cytochrome c, somatic	-0.03696	-0.1647	0.2347	-0.164	0.124	0.00188	-0.4369	0.07536	1.162	0
NM_002416	4283	CXCL9	chemokine (C-X-C motif) ligand 9	-0.6639	-0.238	0.6696	0.07187	0.4861	0.608	-0.3776	1.081	2.183	0
NM_003212	6997	TDGF3	teratocarcinoma-derived growth factor 3, pseudogene; teratocarcinoma-derived growth factor 1	-0.3316	-0.3444	0.1557	0.1766	-0.1886	-0.02653	0.5532	0.735	1.7	0
NM_031220	83394	PITPNM3	PITPNM family member 3	-0.5733	-0.5754	0.4501	0	-0.03006	0	0.2346	0.8121	1.837	0
NM_006895	3176	HNMT	histamine N-methyltransferase	-0.1092	-0.29	-0.01299	0.01061	-0.0267	0.04701	-0.1289	0.3475	1.125	0
NM_057176	7809	BSND	Bartter syndrome, infantile, with sensorineural deafness (Barttin)	-0.2159	0.3287	0.5477	-0.01223	0.3803	-0.2868	0.193	0.2327	1.331	0
NM_002837	5787	PTPRB	protein tyrosine phosphatase, receptor type, B	-0.7174	0.3314	0.3526	-0.4314	0.4769	-0.3343	0.3001	0.2591	2.137	0
NM_178233	347741	OTOP3	otopetrin 3	-0.1481	0.1927	0.5268	0.3123	-0.6862	0.4101	0.9718	0.4485	3.034	0
NM_003649	8528	DDO	D-aspartate oxidase	0.02362	0.5498	0.4361	0.4399	-0.4649	-0.2098	0.6266	0.2195	1.266	0
NM_144773	128674	PROKR2	prokineticin receptor 2	-0.01056	0.3847	0.203	0.4883	-0.6202	-0.452	0.6103	-0.2468	2.226	0
NM_005183	778	CACNA1F	calcium channel, voltage-dependent, L type, alpha 1F subunit	-0.09698	-0.04442	-0.3111	0.1449	-1.234	-0.2564	0.3442	0.3676	2.091	0
NM_032144	NA	LOC150786	NA	0.07281	-0.178	-0.2073	0.01148	-0.2643	-0.1739	0.1833	0.0501	1.105	0
NM_018205	55222	LRRC20	leucine rich repeat containing 20	0.1623	-0.163	-0.01521	0.1159	-0.3774	0.3188	-0.3511	0.8139	1.19	0
NM_177965	157657	C8ORF37	chromosome 8 open reading frame 37	0.1428	0.2135	0.1265	-0.2567	-0.441	0.07765	-0.3595	0.5557	1.539	0
NM_020704	57464	FAM40B	family with sequence similarity 40, member B	0.2353	0.2289	0.238	-0.119	0.1269	0.1008	-0.4386	0.8394	1.468	0
NM_003307	NA	TRPM2	transient receptor potential cation channel, subfamily M, member 2	0.03376	-0.008607	-0.1137	0.08469	0.1088	0.07792	-0.3554	0.4835	1.177	0
NM_001423	2012	EMP1	epithelial membrane protein 1	-0.05567	-0.2168	-0.2861	-0.2584	-0.3142	-0.2959	-0.4231	1.464	2.145	0
NM_001079525	10606	PAICS	phosphoribosylaminoimidazole carboxylase, phosphoribosylaminoimidazole succinocarboxamide synthetase	-0.001357	-0.1001	-0.1183	0.01279	-0.12	-0.1483	-0.4427	0.5849	1.099	0
NM_017436	53947	A4GALT	alpha 1,4-galactosyltransferase	0.08666	-0.05909	0.1162	-0.3364	-0.2479	-0.2245	-0.4445	0.7176	1.124	0
NM_001265	1045	CDX2	caudal type homeobox 2	-0.8312	0.2217	-0.305	-0.3339	-0.3271	0.0461	0.5177	0.6972	2.333	0
NM_015507	25975	EGFL6	EGF-like-domain, multiple 6	-1.119	-0.1298	-0.8544	-0.9254	-0.4434	0.6586	0.6817	0.8076	2.5	0
NM_005364	4107	MAGEA8	melanoma antigen family A, 8	-0.2598	-0.425	-0.3488	-0.8818	-0.2609	0.2825	0.292	1.037	2.039	0
NM_133459	147372	CCBE1	collagen and calcium binding EGF domains 1	-0.3031	0.06728	-0.2953	-0.7014	0.003872	0.21	-0.2715	0.4435	1.381	0
NM_032109	23440	OTP	orthopedia homeobox	0.6514	0.2707	0.1963	0.191	-0.7445	0.9939	-0.1706	-0.3569	1.723	0
NM_145273	146894	CD300LG	CD300 molecule-like family member g	0.04683	0.1393	0.2371	0.06446	-0.4569	0.4334	-0.2048	0.06177	1.253	0
NM_003857	8811	GALR2	galanin receptor 2	0.4502	0.01696	0.143	0.8934	0.6236	0.526	-0.5053	0.228	1.658	0
NM_005645	6884	TAF13	TAF13 RNA polymerase II, TATA box binding protein (TBP)-associated factor, 18kDa	0.3794	-0.1518	0.19	0.3947	0.3695	0.1918	-0.3341	0.2219	1.174	0
NM_021179	57821	C1ORF114	chromosome 1 open reading frame 114	0.4065	0.1806	0.1802	0.1546	0.8884	0.3	-0.9456	0.3952	1.021	0
NM_003612	8482	SEMA7A	semaphorin 7A, GPI membrane anchor (John Milton Hagen blood group)	0.1474	-0.1745	0.254	0.03688	0.2703	0.196	-0.6302	0.559	1.019	1
NM_002190	3605	IL17A	interleukin 17A	0.02225	-0.459	0.1308	0.308	-0.07639	0.2703	-0.8527	0.08343	1.351	0
NM_007351	22915	MMRN1	multimerin 1	-0.3294	-0.01689	-0.5491	-0.3448	0.3797	0.6353	-0.8867	1.085	1.571	0
NM_031895	59283	CACNG8	calcium channel, voltage-dependent, gamma subunit 8	-0.3449	-0.5508	-0.43	0.3375	0.4995	0.1425	-0.399	0.4162	1.089	0
NM_000233	3973	LHCGR	luteinizing hormone/choriogonadotropin receptor	1.522	0	0.157	0	0	0	0	0	2.211	0
NM_181712	163782	KANK4	KN motif and ankyrin repeat domains 4	3.178	-0.6374	-0.1894	-0.6649	-0.8513	-1.248	-0.03967	0.2048	3.795	0
NM_138805	131177	FAM3D	family with sequence similarity 3, member D	1.056	0.1091	0.3828	0.2058	0.1286	-0.1525	0.5601	-0.5227	1.585	0
NM_001004469	127385	OR10J5	olfactory receptor, family 10, subfamily J, member 5	0.3198	0.106	0.2869	0.1296	-0.06426	0.1791	0.009454	-0.8256	1.496	0
NM_014467	27286	SRPX2	sushi-repeat-containing protein, X-linked 2	0.3482	-0.03867	0.1907	0.0508	0.1372	-0.06471	0.05785	-0.8933	1.718	0
NM_000530	4359	MPZ	myelin protein zero	0.1388	0.3307	0.5403	-0.5533	-0.01835	-0.288	0.4458	-0.6571	1.546	0
NM_001097	49	ACR	acrosin	0.1578	0.07416	0.1506	-0.2176	-0.1986	-0.7474	-0.04258	-0.3734	1.257	0
NM_015071	23092	ARHGAP26	Rho GTPase activating protein 26	0.005883	-0.005583	0.6386	-0.2442	0.04287	-0.1391	-0.5627	-0.6682	1.292	0
NM_000831	2899	GRIK3	glutamate receptor, ionotropic, kainate 3	-0.04549	-0.7502	0.05749	-0.444	0.1743	-0.2887	0.4752	-0.6971	1.468	0
NM_054110	117248	GALNTL2	UDP-N-acetyl-alpha-D-galactosamine:polypeptide N-acetylgalactosaminyltransferase-like 2	-0.9681	-0.9421	-0.6973	-0.4744	-0.8376	-1.009	-0.1997	-0.5892	3.228	0
NM_005233	2042	EPHA3	EPH receptor A3	-0.7764	-0.3617	1.082	-0.2703	0.9377	0.4362	-0.1893	1.183	0.5691	0
NM_015617	26108	PYGO1	pygopus homolog 1 (Drosophila)	1.987	-0.4555	-0.5068	-0.5601	1.032	-0.6535	0.03954	1.281	1.281	0
NM_015039	23057	NMNAT2	nicotinamide nucleotide adenylyltransferase 2	1.208	-0.4767	0.4777	-0.3088	-0.2606	-0.07767	0.1869	1.005	0.4562	0
NM_030923	81615	TMEM163	transmembrane protein 163	1.169	2.168	-0.2731	-1.568	0.2572	-0.01049	-0.07651	1.79	0.3381	0
NM_033409	113278	C20ORF54	chromosome 20 open reading frame 54	1.231	1.031	-0.1312	-1.194	0.03198	0.4929	0.1886	0.8025	-0.08692	0
NM_022564	4325	MMP16	matrix metallopeptidase 16 (membrane-inserted)	0.2024	0.2563	-0.3933	-0.8939	0.672	-0.2227	0.5582	1.133	0.6744	0
NM_006025	8909	ENDOU	26 serine protease	0.7606	0.2724	-0.0839	-1.479	0.05588	-0.7788	-0.03933	0.9948	0.9847	0
NM_000341	6519	SLC3A1	solute carrier family 3 (cystine, dibasic and neutral amino acid transporters, activator of cystine, dibasic and neutral amino acid transport), member 1	0.7599	0.3997	-0.1312	-1.464	0.0629	-0.3178	-0.1897	1.322	0.2009	0
NM_016817	4939	OAS2	2'-5'-oligoadenylate synthetase 2, 69/71kDa	0.3487	0.0493	0.09695	-1.023	0.2186	0.1539	0.07365	0.5081	0.1715	0
NM_001083	8654	PDE5A	phosphodiesterase 5A, cGMP-specific	1.429	0.9791	-0.1433	0.8194	0.3136	1.117	0.3265	2.836	-0.1811	0
NM_003692	729538	TMEFF1	transmembrane protein with EGF-like and two follistatin-like domains 1; chromosome 9 open reading frame 30; hypothetical LOC729538	0.6706	0.2037	-0.07483	0.4784	0.8089	0.4565	0.6701	1.329	-0.08788	0
NM_032606	84698	CAPS2	calcyphosine 2	0.6014	0.3425	0.01305	0.417	-0.01072	0.6386	-0.5727	1.163	0.2449	0
NM_002963	6278	S100A7	S100 calcium binding protein A7	0.8136	0.6537	-0.02684	-0.1132	-0.4914	0.1954	-0.569	1.782	0.5156	0
NM_194072	NA	NA	NA	0.8763	-0.2747	0.06507	-0.1822	-0.06338	0.212	-0.3796	1.149	-0.05364	0
NM_022143	64101	LRRC4	leucine rich repeat containing 4	-0.5705	0.3449	0.1611	0.618	-0.538	0.5913	-0.1884	2.521	0.8529	0
NM_021223	58498	MYL7	myosin, light chain 7, regulatory	0.3786	-0.05972	0.3625	-0.08984	-0.3014	0.7581	0.4781	2.545	0.05388	0
NM_013314	29760	BLNK	B-cell linker	-0.07282	0.03553	-0.06886	-0.2541	-0.1134	1.036	0.8021	2.358	-0.241	0
NM_032269	84229	CCDC135	coiled-coil domain containing 135	0.4008	0.183	-0.1877	-0.4282	0.4064	0.4861	0.01637	1.637	0.005563	0
NM_015596	26085	KLK13	kallikrein-related peptidase 13	0.5539	-0.1257	-0.4737	-0.2636	-0.01206	0.0717	0.3019	1.54	-0.2464	0
NM_013380	7771	ZFP112	zinc finger protein 112 homolog (mouse)	0.1244	0.5984	-0.433	-0.2862	-0.2185	0.915	0.4437	1.52	-0.2883	0
NM_080654	91057	CCDC34	coiled-coil domain containing 34	0.5165	0.4253	-0.1633	-0.06047	0.5026	-0.7211	1.259	2.093	1.157	0
NM_139318	27133	KCNH5	potassium voltage-gated channel, subfamily H (eag-related), member 5	0.2968	0.2667	-0.06519	-0.1496	0.008492	-0.3456	0.4017	1.188	0.3111	0
NM_001008393	100129478	LOC100129478	hypothetical LOC100129478; chromosome 4 open reading frame 46	0.2342	0.124	0.2811	0.2095	0.1227	0.02375	0.4905	1.179	0.1647	0
NM_012285	23415	KCNH4	potassium voltage-gated channel, subfamily H (eag-related), member 4	0.008108	-0.2018	-0.1328	0.3682	0.1379	0.1006	1.109	2.532	0.9187	0
NM_024580	79631	EFTUD1	elongation factor Tu GTP binding domain containing 1	-0.2424	-0.1236	-0.01233	0.1603	0.2964	0.1683	0.6271	1.236	0.4211	0
NM_001145717	NA	PNPLA1	patatin-like phospholipase domain containing 1	0	0	0	0	0	0	0.6862	2.689	1.347	0
NM_002358	4085	MAD2L1	MAD2 mitotic arrest deficient-like 1 (yeast)	0.1264	0.007429	-0.136	0.2318	-0.1115	0.06444	0.1954	1.017	0.5202	0
NM_014429	27136	MORC1	MORC family CW-type zinc finger 1	-0.1251	-0.002654	-0.4622	0.3095	0.5167	0.125	0.5235	1.635	0.3951	0
NM_201648	10249	GLYAT	glycine-N-acyltransferase	0.01037	-0.1937	-0.2052	0.2741	0.2741	-0.1074	0.2352	1.622	0.3564	0
NM_173651	NA	FSIP2	NA	0	0	-0.3795	0	0	0	0.645	2.028	0	0
NM_153767	3758	KCNJ1	potassium inwardly-rectifying channel, subfamily J, member 1	0.2396	-0.03071	-0.03712	0.1185	0.1538	-0.3833	0.5488	1.447	-0.05474	0
NM_016262	51175	TUBE1	tubulin, epsilon 1	0.1979	0.03045	-0.2378	0.4368	-0.1759	-0.1776	0.1479	1.015	0.3902	0
NM_030762	79365	BHLHE41	basic helix-loop-helix family, member e41	0.2962	0.2396	-0.00209	-0.1139	-1.271	-0.1079	0.928	2.803	0.4251	0
NM_016521	51270	TFDP3	transcription factor Dp family, member 3	0.1023	-0.1112	-0.01365	-0.1111	-0.4836	-0.08497	0.207	1.069	0.4408	0
NM_003222	7022	TFAP2C	transcription factor AP-2 gamma (activating enhancer binding protein 2 gamma)	0.04383	0.4684	0.2979	-0.6654	-0.6042	-0.4709	0.3184	1.771	0.1943	0
NM_080625	140706	C20ORF160	chromosome 20 open reading frame 160	0.006865	0.005344	-0.2418	-0.5531	-0.2749	-0.6625	0.5498	1.685	-0.1193	0
NM_012419	26575	RGS17	regulator of G-protein signaling 17	-0.1182	0.6393	0.3197	-0.05644	0.05519	-0.1904	-0.101	1.74	0.1001	0
NM_000494	1308	COL17A1	collagen, type XVII, alpha 1	-0.2809	0.2602	0.36	-0.09714	0.04916	-0.32	-0.08267	1.398	-0.05446	0
NM_002782	5675	PSG6	pregnancy specific beta-1-glycoprotein 6	0.4752	0.2215	-0.8467	-0.2698	-0.1993	0.3852	-0.2386	3.907	-0.3847	0
NM_002964	6279	S100A8	S100 calcium binding protein A8	-0.08586	-0.1128	0.1804	0.004613	0.01481	0.1043	-0.128	3.143	0.5406	0
NM_020318	60676	PAPPA2	pappalysin 2	0	0	0	0	0	0	0	1.406	0.4764	0
NM_020697	3788	KCNS2	potassium voltage-gated channel, delayed-rectifier, subfamily S, member 2	0	0.05865	0	0	0	0	0	2.812	0	0
NM_152666	200150	PLD5	phospholipase D family, member 5	0	0	0	0	0	0	0	1.315	0	0
NM_032571	84658	EMR3	egf-like module containing, mucin-like, hormone receptor-like 3	0	0	0	0	0	0	0	1.295	0	0
NM_001007530	146822	CDRT15	CMT1A duplicated region transcript 15	0.1656	-0.5127	-0.2123	0	0	0	0	2.802	0	0
NM_178470	139170	DCAF12L1	WD repeat domain 40B	0	-0.1698	0	0	0	0	0.01069	1.471	0.01069	0
NM_152784	257062	TMEM146	transmembrane protein 146	-0.3479	0	0	0	0	-0.1035	0	1.399	0	0
NM_153461	84818	IL17RC	interleukin 17 receptor C	0.1735	-0.2232	0.1259	-0.06788	0.1507	-0.07619	-0.2679	1.52	-0.054	0
NM_020692	57452	GALNTL1	UDP-N-acetyl-alpha-D-galactosamine:polypeptide N-acetylgalactosaminyltransferase-like 1	-0.1047	0.1041	0.2157	-0.2949	-0.2979	-0.4212	0.06176	1.541	-0.07071	0
NM_021951	1761	DMRT1	doublesex and mab-3 related transcription factor 1	0	0	0	-0.2448	-0.2448	-0.4624	0	2.567	0	0
NM_004673	9068	ANGPTL1	angiopoietin-like 1	-0.01061	0.0829	-0.02231	-0.393	-0.3315	-0.9254	-0.2522	2.221	0.005526	0
NM_173512	151258	SLC38A11	solute carrier family 38, member 11	-0.2825	-0.1256	0.008755	-0.5211	-0.919	-0.8768	-0.3756	3.605	-0.2327	0
NM_181645	159989	CCDC67	coiled-coil domain containing 67	-0.1601	-0.06464	0.05331	-0.1249	-0.1631	-0.3387	-0.1895	1.049	0.03057	0
NM_001033080	9287	TAAR2	trace amine associated receptor 2	0.194	0.2113	0.08498	-0.1112	-0.06524	-0.6463	-0.008792	1.3	-0.1833	0
NM_001005852	246126	CYORF15A	chromosome Y open reading frame 15A	-0.02649	0.1688	-0.1833	-0.09499	-0.02155	-0.475	-0.2135	1.291	-0.2276	0
NM_032034	83959	SLC4A11	solute carrier family 4, sodium borate transporter, member 11	-0.1693	0.5157	0.003674	-0.1009	-0.118	-0.6112	-0.1785	1.422	0.4129	0
NM_003007	6406	SEMG1	semenogelin I	-0.2863	0.334	-0.1074	-0.4149	-0.1899	-0.5372	0.05207	1.292	0.8665	0
NM_012223	4430	MYO1B	myosin IB	-0.4748	0.3625	-0.4835	0.3381	-0.454	-0.3418	-0.02413	1.289	0.3534	0
NM_153267	256691	MAMDC2	MAM domain containing 2	-0.272	0.3162	-0.4668	0.1985	-0.4316	-0.344	-0.4829	1.731	0.06526	0
NM_016593	51302	CYP39A1	cytochrome P450, family 39, subfamily A, polypeptide 1	0.03377	0.4447	-0.4289	-0.2644	-0.3029	-0.3253	-0.4061	1.048	-0.09858	0
NM_000266	4693	NDP	Norrie disease (pseudoglioma)	-0.4801	0.02926	-0.06305	0.2394	-0.4069	0.3524	0.1467	1.389	-0.2819	0
NM_024025	78986	DUSP26	dual specificity phosphatase 26 (putative)	-0.5903	-0.2043	-0.1951	-0.2497	-0.4817	0.04928	0.7227	1.61	-0.4031	0
NM_001002837	27124	INPP5J	inositol polyphosphate-5-phosphatase J	-0.04179	-0.151	-0.04878	-0.001626	-1.172	-0.246	0.002237	1.782	-0.3633	0
NM_002619	5196	PF4	platelet factor 4	-0.6848	-0.6724	0.3039	1.097	-0.2043	0.2051	0.5061	1.791	0.3155	0
NM_015687	27145	FILIP1	filamin A interacting protein 1	-0.03778	-0.4702	-0.1066	0.5764	-0.03212	0.07763	0.417	1.199	0.1973	0
NM_003966	9037	SEMA5A	sema domain, seven thrombospondin repeats (type 1 and type 1-like), transmembrane domain (TM) and short cytoplasmic domain, (semaphorin) 5A	-0.1854	-1.305	-0.06897	0.8486	-0.1928	-0.6118	0.02557	3.653	-0.382	0
NM_145651	147199	SCGB1C1	secretoglobin, family 1C, member 1	-0.6778	-0.9366	0	0	0	0	0	1.667	0	0
NM_001014336	386653	IL31	interleukin 31	-0.4441	-0.4175	-0.4175	0	-0.01717	0	0	1.295	0	0
NM_000684	153	ADRB1	adrenergic, beta-1-, receptor	0	-0.1645	0	0.302	0	-0.8395	0	1.121	0	0
NM_013304	29800	ZDHHC1	zinc finger, DHHC-type containing 1	-0.1748	-0.2336	0.01377	-0.03116	0.1031	-0.5787	-0.0183	1.041	0.1599	0
NM_023944	66002	LOC388514	similar to cytochrome P450, family 4, subfamily F, polypeptide 12; cytochrome P450, family 4, subfamily F, polypeptide 12	0.03536	-0.5597	-0.2076	-0.3716	1.628	-0.07511	-0.7007	2.19	-0.2204	0
NM_005413	6496	SIX3	SIX homeobox 3	0.4625	0.07886	-0.453	-0.5831	0.7477	0.1328	-1.151	1.441	0.3546	0
NM_001004725	256148	OR4S1	olfactory receptor, family 4, subfamily S, member 1	0.6833	-1.029	-0.6343	0	0.482	1.022	-0.224	2.659	-0.4885	0
NM_031866	8325	FZD8	frizzled homolog 8 (Drosophila)	0.07742	-0.3524	-1.792	-0.08835	0.7802	0.5931	0.1416	2.32	-0.09768	0
NM_024940	80005	DOCK5	dedicator of cytokinesis 5	-0.1286	-0.5712	-0.5772	-0.03639	0.08628	0.4626	-0.165	1.082	0.0348	0
NM_000231	6445	SGCG	sarcoglycan, gamma (35kDa dystrophin-associated glycoprotein)	-0.0092	-0.6203	-0.9108	0.004315	0.06789	0.09348	-0.1625	1.121	-0.07973	0
NM_023003	53346	TM6SF1	transmembrane 6 superfamily member 1	0.02471	-0.1383	-0.2737	0.2507	-0.05049	-0.1871	0.2259	1.025	-0.7843	0
NM_133379	7273	TTN	titin	0.01005	-0.3691	-0.947	0.1244	0	-0.3366	0.3068	1.635	-0.6212	0
NM_017410	3229	HOXC13	homeobox C13	0.04826	-0.3101	0.2607	0.007511	-0.05751	0.1555	-0.207	1.115	-1.017	0
NM_174951	171482	FAM9A	family with sequence similarity 9, member A	0	0	0	0	0	0	0	1.151	-1.246	0
NM_000475	190	NR0B1	nuclear receptor subfamily 0, group B, member 1	-0.1327	-0.01273	-0.219	0.113	0.1268	-0.4489	-1.036	1.514	-1.313	0
NM_005624	6370	CCL25	chemokine (C-C motif) ligand 25	-0.2196	-0.1887	-0.6158	-0.5879	-0.146	-0.837	-0.3728	0.9658	-1.002	0
NM_033179	79339	OR51B4	olfactory receptor, family 51, subfamily B, member 4	0.1145	-0.42	0.5445	-0.4973	-0.2112	-0.2762	-0.3196	1.386	0.2766	0
NM_001010855	146850	PIK3R6	phosphoinositide-3-kinase, regulatory subunit 6	-0.03896	-0.5564	0.6586	-0.3245	-0.6172	-0.2908	0.446	1.106	0.3653	0
NM_138690	116444	GRIN3B	glutamate receptor, ionotropic, N-methyl-D-aspartate 3B	0.4223	-0.2983	0.8115	-1.597	-0.93	-0.4443	0.6328	1.708	0.258	0
NM_033085	89885	FATE1	fetal and adult testis expressed 1	0.4381	-0.8488	0.2474	-0.9764	-0.4907	-0.6724	0	1.257	0	0
NM_207123	2549	GAB1	GRB2-associated binding protein 1	0.04878	0.1787	0.3775	-0.6461	-0.09817	-0.357	-0.1958	1.027	-0.1872	0
NM_006574	10675	CSPG5	chondroitin sulfate proteoglycan 5 (neuroglycan C)	0.2404	-0.4049	0.7132	-0.3414	-1.451	-1.089	-0.5447	1.149	0.279	0
NM_021136	6252	RTN1	reticulon 1	1.011	0.2475	0.9105	-0.2002	0.09357	1.108	1.694	0.3323	1.374	0
NM_176072	5029	P2RY2	purinergic receptor P2Y, G-protein coupled, 2	0.4298	0.3249	0.731	-1.069	-0.298	0.4823	1.739	0.4169	0.8962	0
NM_002248	3780	KCNN1	potassium intermediate/small conductance calcium-activated channel, subfamily N, member 1	0.3279	1.279	0.6189	-1.341	-0.5571	0.1678	1.243	0.4274	1.817	0
NM_020066	56776	FMN2	formin 2	-0.1315	0.5856	-0.1166	-1.046	-0.4503	-0.2449	1.037	-0.09557	0.6404	0
NM_005297	2847	MCHR1	melanin-concentrating hormone receptor 1	-0.4104	0.4033	0.6654	-0.667	0.2157	-0.6679	1.281	-0.01073	0.7449	0
NM_002839	5789	PTPRD	protein tyrosine phosphatase, receptor type, D	-0.1605	0.2944	0.5805	-1.417	0.3413	0.09499	0.3936	0.2532	0.6349	0
NM_001008226	642677	FAM154B	family with sequence similarity 154, member B; hypothetical LOC642677	0.06932	0.6999	1.184	-1.485	-0.2955	-0.6031	0.9611	0.04102	0.4863	0
NM_181707	124773	C17ORF64	chromosome 17 open reading frame 64	-0.6581	0.1098	0.5624	-1.706	-0.3977	-0.2923	1.102	0.4064	0.1119	0
NM_012368	4993	OR2C1	olfactory receptor, family 2, subfamily C, member 1	-0.5202	-0.232	1.275	0.3604	-0.6408	-0.6557	0.8612	0.08614	1.748	0
NM_148675	NA	NA	NA	-1	-0.2125	0.8354	-0.527	-0.5644	0.3041	1.03	0.468	1.78	0
NM_014391	27063	ANKRD1	ankyrin repeat domain 1 (cardiac muscle)	-1.03	-0.8969	1.194	-0.4857	-0.03498	0.5607	0.884	-0.1222	0.8829	0
NM_021926	60529	ALX4	ALX homeobox 4	0.7774	1.093	-0.2147	0.07565	-1.029	0.07277	0.4884	1.286	1.108	0
NM_148977	53354	PANK1	pantothenate kinase 1	0.7885	0.6131	0.3003	-0.2772	-0.7866	-0.6453	0.0709	1.541	1.226	0
NM_003323	7288	TULP2	tubby like protein 2	0.7849	1.057	-0.05465	-0.4923	-1.071	-0.6665	0.3842	1.364	0.8401	0
NM_000541	6295	SAG	S-antigen; retina and pineal gland (arrestin)	0.8628	0.3975	1.168	-0.5774	-2.21	-0.8322	1.099	1.201	1.659	0
NM_198828	375449	MAST4	microtubule associated serine/threonine kinase family member 4	0.9063	0.532	0.4318	0.1601	-0.622	-0.8753	0.9495	1.108	1.74	0
NM_014404	27091	CACNG5	calcium channel, voltage-dependent, gamma subunit 5	0.7998	0.574	0.3877	-0.008187	-0.3741	-0.3808	0.5701	0.5019	1.505	0
NM_001700	566	AZU1	azurocidin 1	0.5408	0.114	0.09635	-0.129	-0.7449	-1.232	0.8522	0.7646	1.668	0
NM_003585	8447	DOC2B	double C2-like domains, beta	0.9112	-0.3412	0.2879	0.2352	-0.8861	-1.215	0.4055	0.8353	1.671	0
NM_173483	126410	CYP4F22	cytochrome P450, family 4, subfamily F, polypeptide 22	-0.2548	0.4754	0.7671	-0.325	-0.9077	-0.8018	1.511	1.258	3	0
NM_013960	3084	NRG1	neuregulin 1	0.1463	-0.04579	-0.06794	0.03726	-1.212	-0.4179	1.581	0.7585	1.877	0
NM_000119	2038	EPB42	erythrocyte membrane protein band 4.2	-0.134	0.4676	-0.104	-0.4186	-1.46	-0.7995	1.281	0.9757	1.331	0
NM_033641	1288	COL4A6	collagen, type IV, alpha 6	-0.1591	-0.2531	0.12	-0.536	-1.204	-0.6992	0.854	1.365	1.526	0
NM_001296	1238	CCBP2	chemokine binding protein 2	0.7497	0.3135	-0.325	-0.6147	-0.6147	-0.07531	1.338	0.1763	1.428	0
NM_198569	57211	GPR126	G protein-coupled receptor 126	0.6646	0.09866	-0.04511	-0.2744	-0.3118	-0.1074	0.7315	0.2769	1.508	0
NM_003512	8334	HIST1H2AC	histone cluster 1, H2ac	0.274	-0.006618	0.1185	-0.2284	-0.4736	-0.3306	0.4746	0.07372	1.148	0
NM_130902	170712	COX7B2	cytochrome c oxidase subunit VIIb2	-0.3384	0.35	0.5131	0	0	-0.5902	0.1491	0.6959	1.096	0
NM_133498	171169	SPACA4	sperm acrosome associated 4	-0.0878	0.01685	0.7527	0.03609	-0.2214	-0.6507	-0.2407	0.7476	1.172	0
NM_000193	6469	SHH	sonic hedgehog homolog (Drosophila)	0.2849	-0.01568	0.6083	-0.8739	0.1127	-0.6884	0.5675	0.9385	1.983	0
NM_152310	83401	ELOVL3	elongation of very long chain fatty acids (FEN1/Elo2, SUR4/Elo3, yeast)-like 3	0.2266	0.2215	0.479	-0.5553	-0.3586	-1.174	0.1448	1.385	1.904	0
NM_175861	83857	TMTC1	transmembrane and tetratricopeptide repeat containing 1	-0.02394	-0.0145	0.4475	-0.9023	-0.7031	-0.881	-0.0536	0.4418	1.839	0
NM_032609	84701	COX4I2	cytochrome c oxidase subunit IV isoform 2 (lung)	-0.1399	-0.1997	0.317	-0.6725	-0.713	-1.753	0.3056	0.6448	2.007	0
NM_001323	1474	CST6	cystatin E/M	0.1304	-0.5971	0.3359	-0.9357	-0.8474	-1.289	-0.1966	1.312	2.003	0
NM_000092	1286	COL4A4	collagen, type IV, alpha 4	-0.9684	0.3062	-0.02015	-0.8329	-0.6273	-0.2921	0.9665	1.516	1.633	0
NM_007097	1212	CLTB	clathrin, light chain (Lcb)	-0.8075	0.1732	0.2023	-0.2817	-0.5421	-0.508	0.8633	1.426	0.5997	0
NM_033197	92747	C20ORF114	chromosome 20 open reading frame 114	-0.9047	-0.3243	-0.3724	-0.4684	-0.3674	-1.072	1.114	0.8947	1.378	0
NM_153752	NA	NA	NA	-1.115	-0.8006	-0.07187	-0.6825	-0.7245	-0.9965	0.8792	1.814	1.502	0
NM_016616	51314	TXNDC3	thioredoxin domain containing 3 (spermatozoa)	-1.553	-0.03966	-2.423	-1.777	-1.254	-0.7378	1.845	4.161	2.408	0
NM_182497	125115	KRT40	keratin 40	-0.9459	0.3715	-0.8331	-0.5852	-0.5999	0	0.3518	1.333	1.333	0
NM_031475	83715	ESPN	espin	0.3749	-0.1595	-0.6402	-1.01	-0.7464	-0.8759	0.9875	1.562	1.687	0
NM_002965	6280	S100A9	S100 calcium binding protein A9	-0.116	-0.3462	-0.1835	-0.6076	-0.3681	-0.1318	0.04505	1.692	0.8927	0
NM_006770	8685	MARCO	macrophage receptor with collagenous structure	-0.2763	0.08604	0.004515	-0.1783	-0.9569	-0.002919	0.518	1.562	1.247	0
NM_003039	6518	SLC2A5	solute carrier family 2 (facilitated glucose/fructose transporter), member 5	-0.1257	-0.0195	-0.1825	-0.3644	-0.7545	-0.5847	-0.4927	1.491	1.35	0
NM_014553	29842	TFCP2L1	transcription factor CP2-like 1	-0.7428	0.3353	-0.6144	-1.103	-2.653	-1.029	-0.005521	2.722	3.186	0
NM_013250	7762	ZNF215	zinc finger protein 215	-0.4753	-0.01003	-0.2663	-0.8994	-0.5785	-0.1778	-0.06729	1.041	1.429	0
NM_173654	285203	C3ORF64	chromosome 3 open reading frame 64	0.4047	0.1774	-0.579	-0.8441	-1.536	-0.6275	-0.06883	1.343	1.024	0
NM_001011545	NA	BACH1	NA	0.01857	0.131	-0.838	-1.384	-1.588	-1.246	0.04865	2.507	1.389	0
NM_173488	133482	SLCO6A1	solute carrier organic anion transporter family, member 6A1	-0.1671	0.2695	-0.05447	-1.008	-0.506	-0.04334	-0.1706	1.361	0.8754	0
NM_198715	5733	PTGER3	prostaglandin E receptor 3 (subtype EP3)	0.2289	0.5892	-0.176	-1.887	-1.028	0.01941	0.3254	1.239	1.128	0
NM_177478	94033	FTMT	ferritin mitochondrial	-0.5615	0.4419	0.04305	-1.213	-1.028	-0.7894	0.1523	0.8071	1.435	0
NM_175888	253639	ZNF620	zinc finger protein 620	-0.1523	0.002708	0.2416	-1.048	-0.39	-0.44	0.07197	0.5527	0.4706	0
NM_000727	786	CACNG1	calcium channel, voltage-dependent, gamma subunit 1	0.274	0.3401	0.02367	-2.711	-1.305	-1.148	0.181	0.8579	1.734	0
NM_014424	27129	HSPB7	heat shock 27kDa protein family, member 7 (cardiovascular)	-0.05708	-0.4629	0.4334	-1.05	-0.4184	-0.3732	0.1988	0.3918	0.4695	0
NM_001390	1837	DTNA	dystrobrevin, alpha	-0.9912	-0.344	0.6533	-1.488	-1.44	-0.5529	0.367	0.6882	1.284	0
NM_018725	55540	IL17RB	interleukin 17 receptor B	-0.08938	-0.417	-0.3505	-0.2848	-0.7906	-0.5349	0.09756	0.8895	1.025	0
NM_024953	80018	NAA25	chromosome 12 open reading frame 30	0.2095	-0.5643	-0.5876	-0.3819	-0.7622	-1.158	0.04461	0.8138	1.562	0
NM_003383	7436	VLDLR	very low density lipoprotein receptor	0.01731	-0.2595	-0.3797	0.4266	-1.085	-0.8725	-0.04082	1.174	0.8712	1
NM_004441	2047	EPHB1	EPH receptor B1	-0.2002	-0.7725	-0.4559	0.3341	-1.682	-1.576	-0.5223	0.9228	1.598	0
NM_000529	4158	MC2R	melanocortin 2 receptor (adrenocorticotropic hormone)	0.6207	-0.02439	-0.399	-1.023	0.2391	-0.3693	2.041	1.058	1.443	0
NM_006615	10753	CAPN9	calpain 9	0.1425	-0.1366	-0.4039	-0.7442	-0.2243	-0.4485	1.176	0.305	0.7942	0
NM_020957	57717	PCDHB16	protocadherin beta 16	0.07626	-0.697	0.06286	-0.451	-0.3049	-0.5423	0.9504	0.6684	1.498	0
NM_054034	2335	FN1	fibronectin 1	-0.1063	-0.04588	0.02516	-0.5729	0.4524	-0.5321	0.5807	0.3381	1.44	0
NM_012375	23538	OR52A1	olfactory receptor, family 52, subfamily A, member 1	-0.1862	-0.3473	-0.2416	-0.7532	0.4622	-0.6963	0.7587	0.7398	1.105	0
NM_020415	56729	RETN	resistin	-0.088	-0.3023	-0.6834	-0.4046	0.2923	-0.1337	0.5649	-0.3536	1.569	0
NM_001024656	554235	ASPDH	aspartate dehydrogenase domain containing	-0.06891	-0.3672	-0.7915	-0.5799	-0.3214	0.3003	0.6658	-0.22	1.359	0
NM_005856	10268	RAMP3	receptor (G protein-coupled) activity modifying protein 3	-0.2366	-0.4724	-1.014	-0.2897	0.1104	-0.5228	1.096	0.05374	0.8526	0
NM_002652	5304	PIP	prolactin-induced protein	-0.2888	-0.4054	-1.536	-0.687	-0.1265	-0.6297	0.9817	0.1103	1.989	0
NM_178516	283849	EXOC3L	exocyst complex component 3-like	-0.236	-0.2383	-0.6765	0.4667	0.06304	-0.5369	1.192	0.4015	0.5362	0
NM_002511	4829	NMBR	neuromedin B receptor	0	0	-1.042	0	0	-0.8736	0.8472	0.8472	0.5401	0
NM_152717	219995	MS4A15	membrane-spanning 4-domains, subfamily A, member 15	-0.6716	0.3324	-1.221	0.01851	0.3167	-1.291	1.03	0.404	1.523	0
NM_021176	57818	G6PC2	glucose-6-phosphatase, catalytic, 2	-0.03707	-0.4719	-0.2085	-0.1316	-0.008921	-0.9262	0.2116	0.3105	1.016	0
NM_004857	9495	AKAP5	A kinase (PRKA) anchor protein 5	-0.827	0.1856	-0.7749	-0.3866	0.0777	-1.283	-0.1609	0.9705	1.685	0
NM_005599	4808	NHLH2	nescient helix loop helix 2	0.5907	0.7259	-1.001	-0.2597	-0.7787	-0.556	1.046	0.6874	0.3128	0
NM_139057	170691	ADAMTS17	ADAM metallopeptidase with thrombospondin type 1 motif, 17	0.8997	0.8529	-1.422	-0.242	-0.6153	-2.039	0.771	0.7085	1.418	0
NM_013266	29119	CTNNA3	catenin (cadherin-associated protein), alpha 3	0.846	0.7505	-0.3755	-0.08284	0	-1.001	0.06014	-0.07077	0.8248	0
NM_021808	50614	GALNT9	UDP-N-acetyl-alpha-D-galactosamine:polypeptide N-acetylgalactosaminyltransferase 9 (GalNAc-T9)	0.4501	0.3198	-0.2965	-0.3725	-0.2481	-1.144	0.07605	-0.05124	0.861	0
NM_182645	245806	VGLL2	vestigial like 2 (Drosophila)	1.382	0.2461	-0.9546	0.3751	-0.8192	-0.6047	0.966	0	1.327	0
NM_014375	26998	FETUB	fetuin B	0.4964	0.006861	0.009543	0.04042	-1.424	-1.134	1.115	0.2356	0.9217	0
NM_002980	6344	SCTR	secretin receptor	0.3111	-0.2526	-0.4969	0.4996	-1.161	-0.8945	0.5574	-0.1803	0.5574	0
NM_175736	91010	FMNL3	formin-like 3	0.5801	-0.3802	-0.2314	0.01748	-0.7684	-1.061	0.2039	0.06466	0.5587	0
NM_144587	118663	BTBD16	BTB (POZ) domain containing 16	-0.3761	-0.2284	-0.2203	-0.5247	-1.232	1.504	2.942	-0.2679	2.359	0
NM_014571	26508	HEYL	hairy/enhancer-of-split related with YRPW motif-like	-0.2486	0.03132	-0.6555	0.3115	-0.7286	0.39	1.527	0.04006	0.8265	0
NM_175575	124857	WFIKKN2	WAP, follistatin/kazal, immunoglobulin, kunitz and netrin domain containing 2	-0.01539	1.027	-0.4815	-0.09899	-0.7946	0.7643	1.484	-0.1075	0.7369	0
NM_033128	85477	SCIN	scinderin	-0.5709	-0.06004	0.2624	0.4593	-0.2447	0.3914	1.114	-0.3415	0.6257	0
NM_022465	64375	IKZF4	IKAROS family zinc finger 4 (Eos)	-0.8688	-0.1285	-0.2261	0.7951	-0.8987	0.4286	1.983	0.1739	0.2731	0
NM_002974	6318	SERPINB4	serpin peptidase inhibitor, clade B (ovalbumin), member 4	1.117	0.569	0.09475	-0.4679	0.6774	0.3387	1.774	0.1019	0.4548	0
NM_001720	656	BMP8B	bone morphogenetic protein 8b	0.71	-0.05024	-0.4211	-0.1713	0.951	-0.3071	1.275	0.2203	0.2444	0
NM_004391	1582	CYP8B1	cytochrome P450, family 8, subfamily B, polypeptide 1	-0.08538	-0.2316	-0.03657	-0.09334	0.9244	0.07903	1.368	0.0114	0.7839	0
NM_005257	2627	GATA6	GATA binding protein 6	-0.1319	-0.02754	-0.1232	-0.1766	1.429	-0.004062	1.468	-0.05491	-0.1911	0
NM_014265	10863	ADAM28	ADAM metallopeptidase domain 28	-0.7285	1.408	0.1165	-0.05729	0.01074	1.258	3.332	-0.796	-0.64	0
NM_004747	9231	DLG5	discs, large homolog 5 (Drosophila)	0.1041	0.4503	0.159	0.003748	0.3983	0.3184	1.016	-0.02004	0.2603	1
NM_181724	338773	TMEM119	transmembrane protein 119	0	0.6461	0	0	0.3027	0	1.063	0	0	0
NM_003046	6542	SLC7A2	solute carrier family 7 (cationic amino acid transporter, y+ system), member 2	-0.5964	-0.2286	0.8743	0.1275	0.9589	0.02873	1.657	0.3496	0.07351	0
NM_022144	64102	TNMD	tenomodulin	0.05986	0.1632	0.3142	-0.02828	0.6592	-0.241	1.646	0.4056	-0.01311	0
NM_000242	4153	MBL2	mannose-binding lectin (protein C) 2, soluble (opsonic defect)	0.04533	0.00945	0.2298	-0.2941	0.215	0.2631	1.127	0.1246	-0.2386	0
NM_053278	83551	TAAR8	trace amine associated receptor 8	0.3257	-0.02524	0.1502	0.3034	0.1416	-0.1135	2.01	-0.6706	0.9185	0
NM_004560	4920	ROR2	receptor tyrosine kinase-like orphan receptor 2	0.1694	-0.1232	0.1507	-0.2161	0.08028	-0.03155	1.478	0.2922	1.088	0
NM_152788	56899	ANKS1B	ankyrin repeat and sterile alpha motif domain containing 1B	0	0	0	0	0	0	1.887	0	1.045	0
NM_153230	162517	FBXO39	F-box protein 39	0	0	0	0.04352	0.04352	0.04352	1.67	0	0.4824	0
NM_001426	2019	EN1	engrailed homeobox 1	-0.343	0.08733	0.2717	0.5234	-0.2386	-0.483	5.268	0.6247	0.1735	0
NM_016267	51442	VGLL1	vestigial like 1 (Drosophila)	-0.4359	-0.4122	0.9783	0	-0.5034	-0.6426	7.971	0	0	0
NM_006259	5593	PRKG2	protein kinase, cGMP-dependent, type II	0	0	0	0	0	0	3.252	0	0	0
NM_025052	80122	YSK4	YSK4 Sps1/Ste20-related kinase homolog (S. cerevisiae)	0	0	0	0	0	0	2.273	0	0	0
NM_054112	117285	DEFB118	defensin, beta 118	0	0	0	0	0	0	1.43	0	0	0
NM_017589	54766	BTG4	B-cell translocation gene 4	0	0	0	0	0	0	2.132	0	0	0
NM_152489	148581	UBE2U	ubiquitin-conjugating enzyme E2U (putative)	0	0	0	0	0	0	1.44	0	0	0
NM_004432	1993	ELAVL2	ELAV (embryonic lethal, abnormal vision, Drosophila)-like 2 (Hu antigen B)	-0.00907	0	0	0	-0.09607	-0.01611	1.441	0	0	0
NM_173527	161253	REM2	RAS (RAD and GEM)-like GTP binding 2	0	0	0	0	0	-0.151	1.514	0.02285	0.02285	0
NM_153356	161514	TBC1D21	TBC1 domain family, member 21	-0.348	-0.7656	-0.3603	-0.9593	-0.1364	-0.2264	4.486	-0.04762	-0.04762	0
NM_005529	3339	HSPG2	heparan sulfate proteoglycan 2	0.3059	0.1239	0.1084	0.1635	0.1129	-0.1008	2.029	-0.5384	-0.047	0
NM_014358	26253	CLEC4E	C-type lectin domain family 4, member E	0.5406	0	0	0	0	0	1.765	0	0	0
NM_153456	266722	HS6ST3	heparan sulfate 6-O-sulfotransferase 3	0.4947	0.1053	0.2038	-0.08488	0.03705	-0.1597	1.169	0.1787	0.07245	0
NM_144973	160518	DENND5B	DENN/MADD domain containing 5B	-1.083	-0.8379	-0.2961	-0.1403	-0.5995	-0.7657	3.669	-0.5353	-0.2814	0
NM_004042	416	ARSF	arylsulfatase F	-0.0223	-0.4159	-0.04933	0.1772	0.2297	-1.194	2.011	0.08973	0.6472	0
NM_032208	84168	ANTXR1	anthrax toxin receptor 1	-0.133	-0.08017	-0.2222	-0.2188	0.03343	-0.3089	1.084	0.03757	0.2998	0
NM_032132	84072	HORMAD1	HORMA domain containing 1	-0.2613	-0.1316	-0.2322	-0.1752	0.1038	-0.1078	1.236	0.3794	-0.165	0
NM_000198	3284	HSD3B2	hydroxy-delta-5-steroid dehydrogenase, 3 beta- and steroid delta-isomerase 2	-0.5973	-0.1182	-0.172	0.02025	-0.2835	0.02095	1.246	0.6061	-0.3885	0
NM_024590	79642	ARSJ	arylsulfatase family, member J	-0.1123	0.02676	-1.564	1.599	0.699	0.7538	1.675	-0.01833	0.3818	0
NM_006151	4025	LPO	lactoperoxidase	0.1687	0.3125	-0.287	0.9202	0.2541	0.4363	1.883	-0.241	0.3641	0
NM_003505	8321	FZD1	frizzled homolog 1 (Drosophila)	-0.1311	0.09321	-0.5032	0.5858	0.5126	0.4925	1.348	0.229	0.09916	0
NM_032623	84709	C4ORF49	chromosome 4 open reading frame 49	-0.122	0.1549	-0.2245	0.285	0.2166	0.3016	1.01	-0.17	-0.1731	0
NM_176811	126205	NLRP8	NLR family, pyrin domain containing 8	-0.2529	0.4524	-1.413	0.04785	0.04785	0.7799	1.105	0	0	0
NM_000406	2798	GNRHR	gonadotropin-releasing hormone receptor	0.5711	-0.3097	-0.584	0.1574	-0.4198	0.4775	1.196	0.2673	0.6433	0
NM_032136	84076	TKTL2	transketolase-like 2	0.5247	-0.5098	-0.8194	0.3528	0	0.3861	1.524	0	0	0
NM_001137669	353299	RGSL1	regulator of G-protein signaling like 1	0	0	-0.7271	0	0	0	1.304	0	0	0
NM_173688	286183	NKAIN3	Na+/K+ transporting ATPase interacting 3	0	0	-1.178	0	0	0	0.9386	0	0	0
NM_145205	127540	HMGB4	high-mobility group box 4	0.09198	-1.165	-2.021	-0.6928	-0.1242	-0.6088	1.839	0	0	0
NM_003602	8468	FKBP6	FK506 binding protein 6, 36kDa	-0.6475	0.2317	-0.3917	-0.4494	-0.2422	-0.412	1.31	-0.2054	0.5926	0
NM_000273	4935	GPR143	G protein-coupled receptor 143	-0.09094	-0.2126	0.1711	0.689	0.181	-0.1008	1.195	-0.835	0.1315	0
NM_177964	130576	LYPD6B	LY6/PLAUR domain containing 6B	0.1072	-0.8534	-0.3301	0.2268	0.06275	-0.5859	1.184	-0.7544	0.7649	0
NM_004917	9622	KLK4	kallikrein-related peptidase 4	0.1961	0.1021	0.1765	-0.5854	-0.1715	1.17	1.756	1.024	0.1234	0
NM_001170754	NA	C1ORF127	chromosome 1 open reading frame 127	-0.7042	-0.3775	0.4339	-0.181	-0.7246	1.142	2.186	2.036	-0.2343	0
NM_020851	57611	ISLR2	immunoglobulin superfamily containing leucine-rich repeat 2	-0.4117	-0.1464	0.03974	-0.6689	-0.8012	1.182	0.8053	1.642	0.5176	0
NM_001042784	NA	CCDC158	coiled-coil domain containing 158	-0.8539	0.3286	-0.4331	0	0	0.6703	1.069	1.083	0.213	0
NM_007156	7789	ZXDA	zinc finger, X-linked, duplicated A	0.244	0.6885	0.01763	0.01509	-0.5808	0.3062	1.377	0.8018	0.06455	0
NM_007036	11082	ESM1	endothelial cell-specific molecule 1	0.06329	0.3917	-0.2544	0.07165	-0.8719	0.06307	1.52	0.3701	-0.3535	0
NM_152456	146433	IL34	interleukin 34	-0.2264	0.3708	-0.6292	-0.4415	-0.3973	0.1887	1.314	0.8093	0.1006	0
NM_006846	11005	SPINK5	serine peptidase inhibitor, Kazal type 5	-0.1012	0.8595	-0.0442	-0.3107	-0.01446	-0.1191	1.042	1.257	-0.08697	0
NM_006095	10396	ATP8A1	ATPase, aminophospholipid transporter (APLT), class I, type 8A, member 1	-0.2669	0.2375	0.03336	-0.5919	0.2021	-0.02069	1.288	1.42	-0.194	0
NM_016233	51702	PADI3	peptidyl arginine deiminase, type III	-0.3206	0.9002	0.1589	-1.155	-0.5078	-0.3314	0.7173	1.397	-0.2225	0
NM_138709	153090	DAB2IP	DAB2 interacting protein	-0.4594	0.06808	0.1784	-1.106	0.5088	-0.01803	0.7586	1.444	0.1279	0
NM_152403	133584	EGFLAM	EGF-like, fibronectin type III and laminin G domains	-0.3169	0.2058	0.12	1.113	-0.04307	-1.225	1.557	0.9863	-0.1319	0
NM_033663	1814	DRD3	dopamine receptor D3	-0.6434	0.2511	-0.834	0.8905	-0.835	-0.1449	1.996	2.685	1.449	0
NM_002023	2331	FMOD	fibromodulin	0.1698	0.2208	0.1001	0.1452	-0.1204	-0.5118	2.016	1.381	0.7838	0
NM_001025495	NA	C1ORF145	NA	0.292	-0.05691	0.1439	0.3488	-0.02329	-0.5103	1.045	0.9485	0.1661	0
NM_020882	57642	COL20A1	collagen, type XX, alpha 1	-0.009537	-0.04453	0.05921	0.3144	-0.4787	0.325	1.482	1.46	0.07162	0
NM_006687	10881	ACTL7A	actin-like 7A	0.1037	-0.1918	-0.2401	0.4694	-0.1567	0.08757	1.004	0.9147	0.3192	0
NM_198721	84570	COL25A1	collagen, type XXV, alpha 1	0.02497	-0.2263	-0.4658	0.3645	-0.3201	-0.2541	1.968	1.987	-0.4286	0
NM_080871	136371	ASB10	ankyrin repeat and SOCS box-containing 10	-0.387	0.06072	-0.08607	0.1296	0.03203	-0.2682	1.022	0.7482	0.04423	0
NM_013938	26532	OR10H3	olfactory receptor, family 10, subfamily H, member 3	-0.4873	-0.4486	-0.08956	0.5521	-0.2065	-0.3994	1.185	0.9168	-0.1882	0
NM_178160	92736	OTOP2	otopetrin 2	0.5148	-0.1032	-0.005494	-0.432	-0.1364	-0.581	1.05	1.205	0	0
NM_005598	4807	NHLH1	nescient helix loop helix 1	-0.4901	0.1783	0.7473	-0.3663	-0.3663	-0.3663	1.41	0.6807	0.6807	0
NM_138789	120379	PIH1D2	PIH1 domain containing 2	-0.2039	0.2407	0.2388	-0.3059	-0.2428	-0.1583	1.154	0.7523	0.5129	0
NM_024014	3203	HOXA6	homeobox A6	0.3387	-0.2362	0.3326	-0.04571	-0.6564	-1.231	1.66	1.696	0.7821	0
NM_000020	94	ACVRL1	activin A receptor type II-like 1	-0.6958	-0.3881	0.9429	-0.8413	-0.8769	-1.248	1.848	2.083	1.042	0
NM_174900	132625	ZFP42	zinc finger protein 42 homolog (mouse)	-0.4001	-0.127	0.4459	0	-0.2175	-1.12	1.383	1.046	0.5602	0
NM_000352	6833	ABCC8	ATP-binding cassette, sub-family C (CFTR/MRP), member 8	-0.2781	-0.3525	0.1276	-0.0888	0.1334	-0.4037	1.02	0.7751	0.3672	0
NM_005284	2830	GPR6	G protein-coupled receptor 6	-0.1783	-0.3361	-0.3396	-0.5894	-0.1204	-0.7693	1.478	1.07	0.3012	0
NM_145013	219833	C11ORF45	chromosome 11 open reading frame 45	-0.1762	0.1673	-0.3124	-0.325	-0.5025	-0.7892	1.129	0.8369	0.7985	0
NM_032884	84970	C1ORF94	chromosome 1 open reading frame 94	-0.2057	-0.509	-0.1035	-0.1871	-0.6151	-0.9935	1.556	0.7827	0.7424	0
NM_021954	2700	GJA3	gap junction protein, alpha 3, 46kDa	0.09644	-0.8086	-0.8743	-0.519	-1.18	-1.426	1.719	1.37	1.065	0
NM_174858	26289	AK5	adenylate kinase 5	0.3996	0.4268	0.1343	-0.7786	-0.1773	-0.4735	1.391	0.5477	0.2764	0
NM_013249	7761	ZNF214	zinc finger protein 214	-0.07021	0.3247	0.2718	-0.7581	-0.2123	-0.6611	1.673	0.3026	0.1996	0
NM_020752	57512	GPR158	G protein-coupled receptor 158	-0.01159	0.2798	-0.07646	-0.2247	-0.09508	-0.2524	1.009	0.3439	0.1315	0
NM_172140	282618	IL29	interleukin 29 (interferon, lambda 1)	0.03164	0.2953	0.0625	-0.02876	-0.03576	-0.8077	1.201	0.5518	-0.06012	0
NM_170587	8601	RGS20	regulator of G-protein signaling 20	-0.608	-0.726	-0.221	0.4992	-0.4882	-0.8296	0.8262	1.413	1.054	0
NM_003714	8614	STC2	stanniocalcin 2	-0.08751	-0.3321	-0.1317	0.3985	-0.4622	-0.5239	0.5071	1.122	-0.09509	0
NM_002718	5523	PPP2R3A	protein phosphatase 2 (formerly 2A), regulatory subunit B'', alpha	-0.4442	0.01009	-0.1391	0.2599	0.5946	0.4273	1.058	0.6057	-0.3964	0
NM_001024609	NA	NA	NA	-0.2342	0.6102	-0.4009	-0.6256	0.82	0.8066	1.08	0.1009	0.613	0
NM_052931	114836	SLAMF6	SLAM family member 6	-0.4733	1.21	0.1299	-0.9572	0.2621	0.4377	0.9501	-0.7028	-0.3807	0
NM_181714	167691	LCA5	Leber congenital amaurosis 5	-0.3443	0.255	-0.1461	-0.5896	0.4503	0.1856	0.6784	-1.016	-0.2358	0
NM_001006606	NA	NA	NA	-0.5469	1.166	-0.971	0	0.3367	-0.3805	0.3979	0.4187	0.4187	0
NM_152614	165100	C2ORF57	chromosome 2 open reading frame 57	-0.4944	1.119	-1.51	0	0	0	0	0	0	0
NM_145260	130497	OSR1	odd-skipped related 1 (Drosophila)	-1.232	1.082	-2.052	-0.3195	0.3445	-0.5343	1.605	0.6712	-0.1342	0
NM_173478	124817	CNTD1	cyclin N-terminal domain containing 1	-0.6582	0.1806	-1.003	-0.6885	0.06374	-0.4198	1.244	0.0299	-0.2285	0
NM_001039395	55064	C9ORF68	chromosome 9 open reading frame 68	0.6754	1.111	-0.09662	0.6345	0.218	1.8	0.8957	0.1137	0.1541	0
NM_001059	6870	TACR3	tachykinin receptor 3	0.7663	1.089	0.07539	1.177	-0.4242	2.104	1.339	-0.8766	0.1778	0
NM_014792	NA	NA	NA	0.1792	0.822	0.8697	0.9159	-0.145	1.745	1.051	-0.2686	-0.5455	0
NM_080834	140894	C20ORF152	chromosome 20 open reading frame 152	0.4904	0.1344	0	1.361	-0.3751	0.9972	1.162	0	0	0
NM_033131	89780	WNT3A	wingless-type MMTV integration site family, member 3A	0.4912	0.2411	0.2005	1.039	-0.2587	0.2749	0.9125	0.6114	0.1312	0
NM_014978	22986	SORCS3	sortilin-related VPS10 domain containing receptor 3	1.244	1.27	-0.7282	1.262	0	0	0.9516	0	0	0
NM_145893	54715	A2BP1	ataxin 2-binding protein 1	0.4662	0.9544	-0.2221	1.076	-0.1917	-0.3745	0.8285	-0.09632	0.8875	0
NM_004488	2814	GP5	glycoprotein V (platelet)	0.9131	0.397	2.656	-0.01618	0.8386	1.383	-0.2736	-0.03899	2.44	0
NM_004316	429	ASCL1	achaete-scute complex homolog 1 (Drosophila)	0.9638	0.3214	1.272	-0.005821	0.7959	1.393	0.01754	-0.1748	1.138	0
NM_001017978	203413	CXORF61	chromosome X open reading frame 61	1.879	-0.00592	1.523	-0.2956	-0.2033	1.408	0.05565	0.07987	1.552	0
NM_005906	4117	MAK	male germ cell-associated kinase	0.861	0.963	1.503	-0.08096	1.023	0.148	0.0737	0.9726	1.334	0
NM_004019	1756	DMD	dystrophin	0.7471	0.5088	1.045	0.08982	0.5578	0.01889	-0.08892	0.4723	1.416	0
NM_000410	3077	HFE	hemochromatosis	0.3522	0.7644	0.6265	-0.1659	0.5644	0.3099	0.4192	0.3354	1.076	0
NM_182506	139422	MAGEB10	melanoma antigen family B, 10	1.182	1.157	1.675	0	0	0	0	0	0.7992	0
NM_170601	54414	SIAE	sialic acid acetylesterase	0.8833	1.051	1.329	-0.545	0.04472	0.04407	0.1543	0.2929	0.8634	0
NM_178839	347730	LRRTM1	leucine rich repeat transmembrane neuronal 1	0.8226	0.6886	1.169	-0.0471	0.1704	-0.2676	0.06051	-0.252	1.175	0
NM_001815	1084	CEACAM3	carcinoembryonic antigen-related cell adhesion molecule 3	0.5907	0.5737	0.7625	0.1012	0.0369	-0.3012	0.1063	0.136	1.008	0
NM_030903	26692	OR2W1	olfactory receptor, family 2, subfamily W, member 1	0.7094	1.525	0.3301	0.4245	-0.01504	-0.4796	1.457	0	2.225	0
NM_017625	55600	ITLN1	intelectin 1 (galactofuranose binding)	0.8891	0.8891	0.5046	0	-0.1149	0.04374	0.764	0.01561	1.219	0
NM_012427	25818	KLK5	kallikrein-related peptidase 5	0.3264	0.8277	0.4062	0.04917	-0.2511	0.2054	0.5614	-0.5891	1.141	0
NM_000704	495	ATP4A	ATPase, H+/K+ exchanging, alpha polypeptide	0.7292	1.357	0.461	-0.9167	0.7754	0.1904	0.2554	-0.6438	1.075	0
NM_173564	222950	C7ORF51	chromosome 7 open reading frame 51	-0.2236	1.295	0.6645	-0.63	0.2888	0.109	0.8616	-0.379	0.8939	0
NM_001012446	392307	C9ORF128	chromosome 9 open reading frame 128	2.396	1.814	1.819	1.598	-0.4249	-0.4249	1.834	-0.2961	0.6088	0
NM_001002231	3817	KLK2	kallikrein-related peptidase 2	0.7052	1.714	0.648	0.5903	0.307	0.0634	1.542	0	0.2561	0
NM_014682	9705	ST18	suppression of tumorigenicity 18 (breast carcinoma) (zinc finger protein)	0.5919	1.332	1.332	0.722	0.553	-0.5412	1.446	0	0.3116	0
NM_021952	1996	ELAVL4	ELAV (embryonic lethal, abnormal vision, Drosophila)-like 4 (Hu antigen D)	1.07	0.5873	0.5873	0.5666	0.339	0.0357	1.281	0.5269	0	0
NM_016943	50831	TAS2R3	taste receptor, type 2, member 3	0.676	0.4474	0.4928	0.3148	0	0.2785	1.238	0	0	0
NM_152506	NA	NA	NA	0.9075	0.561	1.295	-0.07728	0.05121	-0.2848	1.372	0.1961	-0.07618	0
NM_012283	26251	KCNG2	potassium voltage-gated channel, subfamily G, member 2	0.8209	0.4971	0.6806	0	0	0	1.079	0	0	0
NM_001720	656	BMP8B	bone morphogenetic protein 8b	0.5906	1.432	0.5012	0.03587	-0.4477	-0.7076	2.168	0.07962	0.1525	0
NM_024767	10395	DLC1	deleted in liver cancer 1	0.9539	1.319	0.1589	0.5384	-0.7496	-0.5934	1.419	0	-0.05031	0
NM_030965	81849	ST6GALNAC5	ST6 (alpha-N-acetyl-neuraminyl-2,3-beta-galactosyl-1,3)-N-acetylgalactosaminide alpha-2,6-sialyltransferase 5	0.4561	1.006	1.12	1.288	0.3175	0.06532	1.536	-0.856	-1.13	0
NM_181756	353355	ZNF233	zinc finger protein 233	0.829	0.4262	0.9561	1.322	-0.5301	-0.796	1.25	-0.5928	-0.2162	0
NM_182833	220032	GDPD4	glycerophosphodiester phosphodiesterase domain containing 4	1.172	0.7136	0.9717	0.9285	-0.1647	-0.9609	0.94	-0.5732	-0.8232	0
NM_033029	89782	LMLN	leishmanolysin-like (metallopeptidase M8 family)	1.301	0.09744	1.931	-0.4258	0.2694	-0.0551	0.8241	0.7634	0.03002	0
NM_020377	57105	CYSLTR2	cysteinyl leukotriene receptor 2	0.1839	0.4837	1.192	-0.4798	0.7568	0.09289	1.379	0.2091	0.4375	0
NM_001007543	NA	NA	NA	0.6152	0.5469	1.022	-0.163	0.4271	0.2422	0.8424	-0.264	0.4014	0
NM_000554	1406	CRX	cone-rod homeobox	1.071	1.213	2.424	0.3992	-0.3396	0.8738	1.347	0.001423	0	0
NM_176810	126204	NLRP13	NLR family, pyrin domain containing 13	0	0.8869	1.351	0	0	0	1.043	0	0	0
NM_001012361	114987	WDR31	WD repeat domain 31	-0.004093	0.4235	1.45	0.08242	-0.2918	0.3392	0.8023	-0.05769	0.04363	0
NM_005639	6857	SYT1	synaptotagmin I	0.9642	0.5213	1.903	0.01236	-0.1442	-0.2729	0.8503	0.2952	0.2868	0
NM_153040	145858	C15ORF32	chromosome 15 open reading frame 32	0.3279	0.4929	1.924	-0.1935	-0.1935	-0.1935	0.9033	0	0	0
NM_152323	121599	SPIC	Spi-C transcription factor (Spi-1/PU.1 related)	0.5614	0.519	1.726	-0.6435	-0.6435	0.07779	1.509	0.522	-0.4542	0
NM_003140	6736	SRY	sex determining region Y	0	0	1.166	0	0	0	1.259	0	0	0
NM_173516	154197	PNLDC1	poly(A)-specific ribonuclease (PARN)-like domain containing 1	0.7078	0.1752	1.451	0.01567	-0.5383	0.9492	0.4833	0.4387	0.1036	0
NM_005458	9568	GABBR2	gamma-aminobutyric acid (GABA) B receptor, 2	1.688	0.4516	1.356	-0.5382	-0.7382	0.3119	1.145	0.4716	0.4704	0
NM_030623	80309	SPHKAP	SPHK1 interactor, AKAP domain containing	1.055	0.4292	0.667	-0.4426	-0.4112	0.4917	0.4506	0	0	0
NM_205545	137797	LYPD2	LY6/PLAUR domain containing 2	0.4391	0.3791	0.6684	0.8889	-1.902	-0.1849	1.447	1.083	0.7986	0
NM_003960	9027	NAT8	N-acetyltransferase 8 (GCN5-related, putative); N-acetyltransferase 8B (GCN5-related, putative, gene/pseudogene)	0.6662	1.058	1.269	0.1358	-1.277	0.1568	2.159	0.3376	0.1224	0
NM_012144	27019	DNAI1	dynein, axonemal, intermediate chain 1	0.3797	0.6597	0.8822	-0.0364	-1.366	0.07496	1.19	0.1188	0.8615	0
NM_016205	56034	PDGFC	platelet derived growth factor C	-0.4274	0.8072	1.267	0.4944	-0.6591	-0.7295	0.9926	0.7222	-0.03239	0
NM_004822	9423	NTN1	netrin 1	1.711	1.828	2.815	0.8476	0.07722	0.5505	-1.188	-0.9016	0.7618	0
NM_006551	10647	SCGB1D2	secretoglobin, family 1D, member 2	1.121	0.6025	1.47	0.8775	-0.4493	0.906	-0.04694	0.2375	0.6728	0
NM_001024676	NA	C2ORF19	NA	2.509	1.662	2.055	0.7819	-0.5915	0.5318	0	0	0.7216	0
NM_005838	10249	GLYAT	glycine-N-acyltransferase	2.076	0.6114	0.9961	0.257	-0.8867	0.3733	0	0	0.7105	0
NM_138290	154661	RUNDC3B	RUN domain containing 3B	2.201	0.9618	1.854	0.9701	-0.7622	1.139	0.9344	-1.152	0.4252	0
NM_002571	5047	PAEP	progestagen-associated endometrial protein	1.24	0.6345	0.9278	0.1803	-0.4924	0.2925	0.3992	-0.4494	0.3708	0
NM_012344	23620	NTSR2	neurotensin receptor 2	1.732	-0.246	1.199	0.7768	0	1.274	0.1852	0.1852	0.1852	0
NM_004625	7476	WNT7A	wingless-type MMTV integration site family, member 7A	1.229	0.1099	1.477	1.178	-0.2223	0.769	0.04162	-0.4416	-0.1958	0
NM_152447	145581	LRFN5	leucine rich repeat and fibronectin type III domain containing 5	0.9558	0.08726	2.259	1.037	0.545	0.2666	-0.3222	0.1343	0.6021	0
NM_013340	29930	PCDHB1	protocadherin beta 1	2.266	-0.06513	2.413	1.001	0.9427	0.4132	0	0.1218	0	0
NM_014278	22824	HSPA4L	heat shock 70kDa protein 4-like	2.236	0.9323	3.001	0.3921	0.5335	0.9113	-0.00559	1.116	-0.09435	0
NM_052884	114132	SIGLEC11	sialic acid binding Ig-like lectin 11	1.297	0.3183	1.842	0.2057	0.02179	0.2393	0	0.05298	0	0
NM_014619	2900	GRIK4	glutamate receptor, ionotropic, kainate 4	1.158	0.3983	1.336	0.3517	0	0	0	0	0	0
NM_001009554	9848	MFAP3L	microfibrillar-associated protein 3-like	0.5286	0.01998	1.058	0	0	0	0	0	0	0
NM_138806	131450	CD200R1	CD200 receptor 1	1.391	0.1303	0.8886	0.3371	0.529	0.2119	0.5043	0.0685	-0.1672	0
NM_016950	50859	SPOCK3	sparc/osteonectin, cwcv and kazal-like domains proteoglycan (testican) 3	1.883	2.256	1.787	-0.06889	-0.4074	0.1018	0.2984	2.672	0.8468	0
NM_004139	3929	LBP	lipopolysaccharide binding protein	1.617	2.191	1.493	0.3339	0.752	-0.6239	1.079	0.8085	0.445	0
NM_001100396	129852	C2ORF73	chromosome 2 open reading frame 73	1.226	1.728	0.6082	0.3786	0.3786	-0.1223	0.7689	0.7689	0.6941	0
NM_013369	29947	DNMT3L	DNA (cytosine-5-)-methyltransferase 3-like	1.312	1.975	0.9785	-0.2706	0.5068	0.1489	0.4866	0.7873	0.4274	0
NM_133490	NA	NA	NA	2.17	2.594	3.548	0.9494	0.9246	1.097	0.08154	1.487	0.9303	0
NM_001029886	345456	PFN3	profilin 3	2.424	2.573	1.308	1.036	0.3988	0.9415	-0.2772	1.96	0.6551	0
NM_001586	653363	TEX28P1	testis expressed 28; testis expressed 28 pseudogene 1; testis expressed 28 pseudogene 2	1.666	1.466	1.339	0.3578	0.5003	0.7741	0.2878	1.037	0.04997	0
NM_033261	91734	IDI2	isopentenyl-diphosphate delta isomerase 2	0.9719	1.974	1.096	0.5344	-0.124	0.3531	0.2244	0.9691	0.9691	0
NM_182573	284348	LYPD5	LY6/PLAUR domain containing 5	0.5368	1.487	0.8744	0.05814	0.2901	0.3237	-0.09663	0.6995	0.4899	0
NM_053282	117157	SH2D1B	SH2 domain containing 1B	0.6157	1.134	0.438	0.2873	0.3449	0.3971	-0.00781	0.5663	0.3619	0
NM_001951	1875	E2F5	E2F transcription factor 5, p130-binding	0.3865	1.066	0.2493	-0.1128	0.1644	0.0574	-0.04836	0.4393	0.3994	0
NM_152547	153579	BTNL9	butyrophilin-like 9	0.7285	1.254	1.068	0.2929	-0.2006	0.06385	-0.02611	0.2619	0.5369	0
NM_004502	3217	HOXB7	homeobox B7	0.4528	1.116	0.7093	0.2565	0.1919	-0.2958	-0.0167	0.2466	0.3192	0
NM_024607	79660	PPP1R3B	protein phosphatase 1, regulatory (inhibitor) subunit 3B	0.9585	1.434	0.739	0.2245	-0.4095	-0.1144	0.4499	0.6864	0.7087	0
NM_001097579	2857	GPR34	G protein-coupled receptor 34	2.443	2.626	2.104	-1.387	1.288	1.108	-0.6039	0.3057	0.636	0
NM_133464	158399	ZNF483	zinc finger protein 483	2.234	1.765	1.336	-0.2995	0.7391	0.7497	-0.7307	0.4266	0.8507	0
NM_031303	83473	KATNAL2	katanin p60 subunit A-like 2	2.257	2.767	2.058	-0.7179	0.5258	-0.02191	-0.6887	0.3174	-0.172	0
NM_002469	4618	MYF6	myogenic factor 6 (herculin)	3.161	3.173	2.279	0	0	0.9469	0	0	0	0
NM_014482	27302	BMP10	bone morphogenetic protein 10	1.725	1.818	1.027	0.3802	-0.3867	0.3062	0	0	0	0
NM_001017924	340745	LRIT2	leucine-rich repeat, immunoglobulin-like and transmembrane domains 2	2.69	2.434	2.434	0.9493	0	0	0	0	0	0
NM_018972	54332	GDAP1	ganglioside-induced differentiation-associated protein 1	4.49	4.889	4.636	-0.167	-0.06781	-0.1405	0.2194	0.9303	0.177	0
NM_138326	130013	ACMSD	aminocarboxymuconate semialdehyde decarboxylase	2.323	2.323	2.323	0	0	0	0	0	0	0
NM_002025	2334	AFF2	AF4/FMR2 family, member 2	1.443	1.443	1.443	0	0	0	0	0	0	0
NM_173856	317701	VN1R2	vomeronasal 1 receptor 2	1.012	1.012	1.012	0	0	0	0	0	0	0
NM_007123	7399	USH2A	Usher syndrome 2A (autosomal recessive, mild)	0.9201	1.11	1.11	0.04968	0.04968	0.04968	0	0	0	0
NM_206880	285659	OR2V2	olfactory receptor, family 2, subfamily V, member 2	1.143	1.537	1.197	0	0	0	0	0	0	0
NM_015717	50489	CD207	CD207 molecule, langerin	1.169	1.002	0.804	0	-0.07428	0	0	0	0	0
NM_178821	164781	WDR69	WD repeat domain 69	1.59	1.59	2.669	0	0	0	-0.01151	0.282	0.282	0
NM_032414	84432	PROK1	prokineticin 1	1.215	1.598	1.964	0	0.5825	0	0	0	0	0
NM_001013442	255324	EPGN	epithelial mitogen homolog (mouse)	1.45	1.242	1.727	0	0.4241	0	0	0	0.1198	0
NM_145283	158046	NXNL2	nucleoredoxin-like 2	2.288	1.786	2.288	0	0	0	-0.4758	0.1836	0.1836	0
NM_002921	5995	RGR	retinal G protein coupled receptor	0.997	0.5168	1.121	0	0	0	-0.2475	0	0	0
NM_020996	2251	FGF6	fibroblast growth factor 6	1.644	1.312	1.467	0.169	-0.1073	0.5842	0	0	-0.5821	0
NM_031456	10517	LOC732391	F-box and WD repeat domain containing 10; similar to FBXW10 protein	1.732	2.149	1.535	0.2414	-0.6222	-0.04379	0.03659	-1.018	0.2304	0
NM_213633	5676	PSG8	pregnancy specific beta-1-glycoprotein 7; pregnancy specific beta-1-glycoprotein 8; pregnancy specific beta-1-glycoprotein 4	1.242	1.127	0.9806	0.3852	-0.3089	-0.4387	0.1826	-0.05256	0.2235	0
NM_004644	8120	AP3B2	adaptor-related protein complex 3, beta 2 subunit	2.083	2.491	2.46	-0.7593	-0.9082	-0.2977	0.8402	1.278	0.6271	0
NM_015668	26166	RGS22	regulator of G-protein signaling 22	0.9817	1.434	1.521	-0.01299	-0.8064	0.1704	0.3042	0.3729	-0.07435	0
NM_031302	83468	GLT8D2	glycosyltransferase 8 domain containing 2	1.137	1.932	1.52	-0.711	-0.6619	0.0494	0.2826	-0.3624	-0.2085	0
NM_001012393	4978	OPCML	opioid binding protein/cell adhesion molecule-like	0.3847	0.8948	1.102	-0.2367	-0.2273	0	0.1949	0	0	0
NM_004795	NA	KL	klotho	2.457	1.339	0.5869	0.0494	0	0.5508	0	0	0.6846	0
NM_181879	353514	LILRA5	leukocyte immunoglobulin-like receptor, subfamily A (with TM domain), member 5	2.223	1.217	1.095	0	0	0	0	-0.3665	0	0
NM_000424	3852	KRT5	keratin 5	1.511	0.788	0.8155	0	0.3962	0	0	0	0	0
NM_014469	27288	RBMXL2	RNA binding motif protein, X-linked-like 2	2.502	0.8015	0.8015	0	-0.2549	0	0	0	0	0
NM_004752	9247	GCM2	glial cells missing homolog 2 (Drosophila)	1.78	0.6239	0.6239	0	0	-0.4514	0	0	0	0
NM_017790	5998	RGS3	regulator of G-protein signaling 3	1.425	1.006	0.7377	-0.3755	0.05689	0.1419	0.1664	0.3593	-0.05193	0
NM_001040103	NA	OPALIN	oligodendrocytic myelin paranodal and inner loop protein	1.376	0.7926	0.4707	-0.07624	0.04244	0.08456	0	0.3691	0	0
NM_012364	158131	OR1Q1	olfactory receptor, family 1, subfamily Q, member 1	2.658	2.25	1.199	-1.034	-1.034	0.3591	-0.4022	0	0	0
NM_152757	NA	C20ORF200	NA	1.863	1.648	1.005	-0.5511	-0.6136	0.3951	0.03881	-0.4628	0.6027	0
NM_014477	27296	TP53TG5	TP53 target 5	2.002	2.084	0.8822	-0.7092	-0.827	-0.266	0.5405	-0.1131	-0.001855	0
NM_033035	85480	TSLP	thymic stromal lymphopoietin	3.544	2.537	1.313	-1.413	-0.901	-0.6416	0.05701	0.9188	-0.4393	0
NM_144639	131669	UROC1	urocanase domain containing 1	1.228	0.9194	0.4307	-0.2374	0.01674	-0.6154	0.1673	0.2786	0.03258	0
NM_000531	5009	OTC	ornithine carbamoyltransferase	2.055	1.151	1.938	-0.5893	-0.9017	0.5592	-0.2203	-0.2203	-0.2203	0
NM_031959	83897	KRTAP3-2	keratin associated protein 3-2	2.344	1.93	0.6671	0	0	0	1.39	0.4008	0.4008	0
NM_005422	7007	TECTA	tectorin alpha	1.758	1.494	-0.008046	-0.05147	-0.6243	-0.4212	0.6252	0.6252	0.6252	0
NM_181532	3266	ERAS	ES cell expressed Ras	1.838	1.525	0.1568	0.1926	-0.6982	-0.1005	0	0.9355	0	0
NM_003053	6570	SLC18A1	solute carrier family 18 (vesicular monoamine), member 1	1.299	1.227	-0.2741	0.04631	-0.1113	-0.1613	0.191	0.5866	0.1486	0
NM_178826	121601	ANO4	anoctamin 4	0.5655	2	1.891	-0.2757	1.931	0.7937	-0.1532	-0.009294	-0.3223	0
NM_001004703	119749	OR4C46	olfactory receptor, family 4, subfamily C, member 46	0.6563	1.423	1.699	0.2331	0.823	0.6884	-0.01239	0.4208	-0.3327	0
NM_001008537	340533	KIAA2022	KIAA2022	0.7381	1.725	1.505	-0.1761	0.4987	0.4234	0.5377	0.3812	-0.5414	0
NM_173807	257044	C1ORF101	chromosome 1 open reading frame 101	0.4181	1.902	1.715	0.6681	1.368	0.9355	0.1238	-0.498	-1.838	0
NM_181780	151888	BTLA	B and T lymphocyte associated	0.9116	1.738	1.599	0.3442	0.03857	0.8093	0.3974	-0.9478	-0.9602	0
NM_198493	339416	ANKRD45	ankyrin repeat domain 45	0.6133	1.706	1.443	0.3565	0.4734	0.5838	0.1902	-0.7856	-0.8697	0
NM_002288	3904	LAIR2	leukocyte-associated immunoglobulin-like receptor 2	0.1486	1.589	1.105	-0.3472	0.7275	0.03078	-0.3108	-0.3317	-0.5818	0
NM_015718	50508	NOX3	NADPH oxidase 3	0.4063	2.013	1.382	0	0	0.459	-0.8082	-0.8082	-0.8082	0
NM_003979	9052	GPRC5A	G protein-coupled receptor, family C, group 5, member A	-0.09572	1.572	0.6419	-0.06012	0.2757	0.2182	-0.2653	-0.8584	-0.4379	0
NM_001014830	196913	C14ORF183	hypothetical protein LOC196913	1.711	1.832	2.425	-1.534	1.335	1.319	-0.803	-0.803	-0.803	0
NM_178544	339327	ZNF546	zinc finger protein 546	0.03961	1	1.483	-0.5305	0.1688	0.4875	-0.3119	-0.4105	-0.001235	0
NM_000672	130	ADH6	alcohol dehydrogenase 6 (class V)	0.1611	1.547	1.093	-0.08243	0.6226	-0.3654	0.337	-0.1289	-0.2932	0
NM_175900	283897	C16ORF54	chromosome 16 open reading frame 54	-0.07944	1.06	0.992	-0.5325	0.5712	-0.3295	0.6562	-0.3017	-0.9356	0
NM_003771	8689	KRT36	keratin 36	2.444	2.703	2.129	0	0	0	0	0	-2.341	0
NM_003889	8856	NR1I2	nuclear receptor subfamily 1, group I, member 2	1.34	1.633	1.155	0.2967	0.7963	0.2256	-0.3284	-0.9265	-1.069	0
NM_001025101	4155	MBP	myelin basic protein	1.85	1.898	1.842	-0.2042	0.5546	0.6432	-0.2668	-1.19	-1.229	0
NM_001031741	NA	NA	NA	0.866	1.048	0.8187	-0.1478	0.4039	0.4501	-0.2392	-0.3893	-0.9481	0
NM_000524	3350	HTR1A	5-hydroxytryptamine (serotonin) receptor 1A	2.151	2.017	2.189	0	0	-0.5371	-1.163	-1.163	-0.7292	0
NM_001004063	79544	OR4K1	olfactory receptor, family 4, subfamily K, member 1	2.597	2.277	2.384	0	0	0.7683	-0.8704	-0.8704	-0.8704	0
NM_018896	8913	CACNA1G	calcium channel, voltage-dependent, T type, alpha 1G subunit	1.045	0.7859	0.8729	-0.01092	-0.1277	0.3626	-0.7853	-0.5496	-0.3101	0
NM_006865	11026	LILRA3	leukocyte immunoglobulin-like receptor, subfamily A (without TM domain), member 3	1.512	0.8832	1.054	-0.3889	0.2825	0.1588	-0.9064	-0.3993	-0.4135	0
NM_173846	122664	TPPP2	tubulin polymerization-promoting protein family member 2	1.22	0.694	0.6374	-0.2113	-0.06799	-0.1154	-0.5182	-0.4738	-0.4289	0
NM_016540	10888	GPR83	G protein-coupled receptor 83	1.162	1.162	1.162	0	0	0	-0.5911	-1.017	-1.017	0
NM_152598	162333	40238	membrane-associated ring finger (C3HC4) 10	2.243	2.643	2.195	-0.5127	0.169	-1.233	-1.892	-0.4913	-2.089	0
NM_001447	2196	FAT2	FAT tumor suppressor homolog 2 (Drosophila)	1.786	0.9773	1.085	0.08367	-0.009043	-0.2785	-1.378	-0.4737	-1.378	0
NM_018932	56124	PCDHB12	protocadherin beta 12	1.115	0.8568	0.6879	0.456	-0.01105	0.3039	-0.6173	-0.2412	-0.7929	0
NM_152780	256714	MAP7D2	MAP7 domain containing 2	1.051	0.4075	0.587	0.3857	0.009442	0.3146	-0.03729	-0.2893	-0.6873	0
NM_153000	147495	APCDD1	adenomatosis polyposis coli down-regulated 1	1.793	0.9298	1.457	-0.2887	0.3207	-0.4783	-0.4227	-0.5073	-0.1779	0
NM_024035	NA	NA	NA	1.01	0.7135	1.125	-0.1812	0.005095	-0.3789	0.1807	-0.5046	-0.6761	0
NM_032930	85016	C11ORF70	chromosome 11 open reading frame 70	2.661	1.325	0.3411	-0.0657	0.2748	0.01668	-0.8304	-0.7555	-1.097	0
NM_173652	NA	NA	NA	1.281	0.8349	0.5957	0	0	0	-0.9935	0	0	0
NM_001147	285	ANGPT2	angiopoietin 2	0.7799	0.9782	0.761	0.573	-0.62	0.157	-0.1164	-0.3038	-1.178	0
NM_015063	6543	SLC8A2	solute carrier family 8 (sodium/calcium exchanger), member 2	0.6133	1.845	1.288	-0.2596	-0.6105	0.51	-0.2297	-0.8094	-1.507	0
NM_016257	51440	HPCAL4	hippocalcin like 4	0.4964	1.031	1.403	-0.1167	-0.6884	0.2702	-0.08568	-0.9757	-1.545	0
NM_020163	56920	SEMA3G	sema domain, immunoglobulin domain (Ig), short basic domain, secreted, (semaphorin) 3G	0.6774	1.664	0.5033	-0.0504	-0.5813	-0.1145	-0.1978	-1.34	-0.7564	0
NM_173855	283385	MORN3	MORN repeat containing 3	0.5041	1.019	0.5582	-0.09305	-0.6823	-0.3484	0.03693	-0.7657	-0.6786	0
NM_153444	120065	OR5P2	olfactory receptor, family 5, subfamily P, member 2	0.6242	1.755	0.1139	-1.142	0.2158	1.149	1.09	0	0	0
NM_001008901	149699	GTSF1L	gametocyte specific factor 1-like	1.629	2.851	1.436	-1.313	0.07049	1.393	0.2602	-0.5481	-0.3143	0
NM_080759	1602	DACH1	dachshund homolog 1 (Drosophila)	1.116	1.022	0.7605	-1.152	-0.09333	0.5098	0.04656	0.07063	0.3529	0
NM_152526	117583	PARD3B	par-3 partitioning defective 3 homolog B (C. elegans)	0.8643	2.931	1.097	-1.018	0	0.6296	0.2264	1.223	0.1532	0
NM_006422	10566	AKAP3	A kinase (PRKA) anchor protein 3	0.3114	1.516	0.6167	-0.6809	0.03877	0.6328	0.3801	0.3229	0.06988	0
NM_199321	124626	ZPBP2	zona pellucida binding protein 2	0	1.124	0.3875	-0.6978	0.1765	0.1484	0	0	0	0
NM_012125	1133	CHRM5	cholinergic receptor, muscarinic 5	0.2318	0.07651	1.084	0.8436	0.1801	-0.2133	0.4526	0	0.3276	0
NM_198956	221833	SP8	Sp8 transcription factor	-0.2419	1.264	2.83	1.703	-0.002803	0.5321	-0.7014	-0.5739	0.8828	0
NM_001004749	119687	OR51A7	olfactory receptor, family 51, subfamily A, member 7	0	0.6258	2.019	0.7174	0	1.038	-0.2781	-0.2781	0.8184	0
NM_001029882	27245	AHDC1	AT hook, DNA binding motif, containing 1	0.1951	0.4166	1.009	0.7125	-0.007204	0.2733	-0.05035	0.008859	0.03963	1
NM_198477	284340	CXCL17	chemokine (C-X-C motif) ligand 17	-0.4363	0.2688	1.198	0.6843	0.2535	0	0	0	0	0
NM_001033953	796	CALCA	calcitonin-related polypeptide alpha	0.4524	-0.12	1.714	-0.1805	0.225	0.03547	-0.4324	0.5167	1	0
NM_012217	23430	TPSD1	tryptase delta 1	0.1181	-0.2275	1.574	0	0	-0.6043	0	0	1.126	0
NM_002585	5087	PBX1	pre-B-cell leukemia homeobox 1	-0.04671	-0.05247	1.26	-0.1491	-0.2372	-0.4403	0.0247	0.2957	0.6587	0
NM_170604	115727	RASGRP4	RAS guanyl releasing protein 4	0.3124	0.6067	2.182	0.819	-0.2698	-0.1486	0.1607	0.5518	-0.1104	0
NM_005711	10085	EDIL3	EGF-like repeats and discoidin I-like domains 3	0.3007	0.5512	1.211	0.07575	-0.125	-0.3357	0.1398	0.6041	0.2091	0
NM_004675	9077	DIRAS3	DIRAS family, GTP-binding RAS-like 3	-0.09055	0.5155	1.652	-0.07659	0.2935	0.4493	-0.3552	0.4894	0.02896	0
NM_001012337	152015	ROPN1B	ropporin, rhophilin associated protein 1B	0.331	0.3645	3.544	-0.2635	-0.7393	0.2432	-0.1937	0.1292	0.286	0
NM_002099	2993	GYPA	glycophorin A (MNS blood group)	0.1822	0.502	1.399	-0.1394	-0.2156	-0.2363	-0.4524	0.2885	0.1385	0
NM_145733	55964	37865	septin 3	0.2585	0.1939	1.188	-0.2047	-0.002306	-0.4003	-0.2173	-0.102	0.1952	0
NM_014356	NA	NA	NA	0.03209	-0.0718	1.266	0	0.5578	0	0	0	0	0
NM_019619	56288	PARD3	par-3 partitioning defective 3 homolog (C. elegans)	-0.2294	-0.02275	1.271	0.2112	0.3341	0.252	0.1369	0.002289	0.146	0
NM_002976	6332	SCN7A	sodium channel, voltage-gated, type VII, alpha	-0.5289	0	1.885	0	0	0	0	0	0	0
NM_001014977	140836	BANF2	barrier to autointegration factor 2	-0.2244	-0.2244	1.798	0	0.179	0	0	0	0	0
NM_173675	NA	NA	NA	0	0	1.196	0	0	0	0	0	0	0
NM_181670	56899	ANKS1B	ankyrin repeat and sterile alpha motif domain containing 1B	0	0	1.026	0	0	0	0	0	0	0
NM_004132	3026	HABP2	hyaluronan binding protein 2	-0.4601	0.7036	1.47	0	0	0	0	0	0	0
NM_001795	1003	CDH5	cadherin 5, type 2 (vascular endothelium)	1.494	1.563	2.055	0.9831	0.8556	-1.455	-0.5968	0.521	0.243	0
NM_182767	55117	SLC6A15	solute carrier family 6 (neutral amino acid transporter), member 15	0.1936	0.5487	1.286	0.3886	-0.04709	-0.5062	-0.2648	-0.2124	0.6288	0
NM_020134	56896	DPYSL5	dihydropyrimidinase-like 5	0.2672	0.8639	1.275	0.1779	0.8703	-0.607	-0.4123	-0.4164	0.4426	0
NM_144647	133690	CAPSL	calcyphosine-like	-0.09583	0.3948	1.379	0.2589	0.3308	-0.4778	-0.8457	-0.628	0.2497	0
NM_017711	54857	GDPD2	glycerophosphodiester phosphodiesterase domain containing 2	0.09621	1.192	1.534	0.3584	0.789	-0.5775	-0.9905	-0.5323	-0.6039	0
NM_021935	60675	PROK2	prokineticin 2	0.5323	0.4166	1.182	-0.2488	0.8015	0.08277	-0.561	0.348	-0.2708	0
NM_182517	149466	C1ORF210	chromosome 1 open reading frame 210	1.106	0.9594	0.9397	0.9022	1.433	-0.5475	0.06918	-0.1397	1.132	0
NM_001446	2173	FABP7	fatty acid binding protein 7, brain	1.628	1.982	-0.1074	0.9025	1.922	-0.09084	0.3385	0.2356	-0.02842	0
NM_006063	10324	KBTBD10	kelch repeat and BTB (POZ) domain containing 10	0.1932	1.325	0.05916	0.8785	1.197	-0.1887	-0.6006	-0.3284	0.6812	0
NM_000778	1579	CYP4A11	cytochrome P450, family 4, subfamily A, polypeptide 11	0.4445	1.007	-0.1497	0.3617	1.055	0.2437	-0.4029	-0.1175	0.06296	0
NM_001263	1040	CDS1	CDP-diacylglycerol synthase (phosphatidate cytidylyltransferase) 1	1.748	1.526	0.1526	1.27	0.4954	0.5811	0.1805	0.8788	0.3048	0
NM_052970	116835	HSPA12B	heat shock 70kD protein 12B	1.24	1.824	0.2181	1.278	0.5612	0.6192	0.316	0.04128	0.1016	0
NM_144590	118932	ANKRD22	ankyrin repeat domain 22	0.8685	1.968	-0.09476	1.145	0.3269	0.9452	0.5203	0.1067	-0.3891	0
NM_001043	6530	SLC6A2	solute carrier family 6 (neurotransmitter transporter, noradrenalin), member 2	1.36	1.762	1.63	2.82	0.165	0.9782	0.6299	0.6299	0.6299	0
NM_006783	10804	GJB6	gap junction protein, beta 6, 30kDa	1.074	0.6292	0.8584	1.071	0.4243	0.4278	0.6288	0.1066	0.2055	0
NM_022901	64922	LRRC19	leucine rich repeat containing 19	1.424	1.097	0.5187	2.202	0.4909	0.9516	-0.4388	-0.4388	-0.4388	0
NM_001245	946	SIGLEC6	sialic acid binding Ig-like lectin 6	1.05	0.5093	0.3583	1.387	0.4052	0.3588	-0.1881	-0.08724	0.07145	0
NM_000691	218	ALDH3A1	aldehyde dehydrogenase 3 family, memberA1	0.7854	0.286	-0.00643	1.356	0.2863	0.06937	0.2015	0.2715	0.5356	0
NM_024734	79789	CLMN	calmin (calponin-like, transmembrane)	0.6888	0.6819	0.04583	1.191	0.2216	0.1411	-0.1126	0.1007	0.2497	0
NM_001925	1669	DEFA4	defensin, alpha 4, corticostatin	1.164	0.5104	0	1.057	0	0	0	0.1574	0	0
NM_014735	9767	PHF16	PHD finger protein 16	0.5778	0.7577	0.6301	1.619	-0.09154	-0.3896	-0.1359	0.7846	0.1727	0
NM_001796	1006	CDH8	cadherin 8, type 2	0.4922	0.4922	0.4922	1.412	0	-0.02513	0	0	-0.09624	0
NM_175922	285800	PRR18	proline rich 18	0	0.6194	0	1.588	0	0	0.04745	0.6318	0.04745	0
NM_001003937	388951	TSPYL6	TSPY-like 6	0.07967	1.05	0.0196	0.7795	-0.07092	0	0	0.5061	0	0
NM_153254	254173	TTLL10	tubulin tyrosine ligase-like family, member 10	0	1.373	0	1.271	0	0	0	0.1797	0	0
NM_001442	2167	FABP4	fatty acid binding protein 4, adipocyte	0	0.7914	0	1.026	0	0	0	0	0	0
NM_001002925	338675	OR5AP2	olfactory receptor, family 5, subfamily AP, member 2	0	1.609	-0.3491	1.369	0	1.395	0	0	0	0
NM_000841	2914	GRM4	glutamate receptor, metabotropic 4	0.7089	1.112	0.5722	1.495	-0.6484	1.412	-0.2789	-0.347	-0.2564	0
NM_177986	147409	DSG4	desmoglein 4	0.3722	1.242	0.5843	0.8508	-0.4036	0.7123	0	0	0	0
NM_032137	84077	C3ORF20	chromosome 3 open reading frame 20	0.8323	0.8009	-0.4008	1.377	0.286	1.024	-0.6183	-0.1259	-0.352	0
NM_052939	115352	FCRL3	Fc receptor-like 3	0.9318	0.5513	-0.09579	0.9841	0.01728	1.423	-0.01007	-0.7923	-0.4216	0
NM_031289	83445	GSG1	germ cell associated 1	0.5472	2.8	2.512	0.2609	2.165	2.343	-1.139	-0.6467	0.7237	0
NM_018280	55267	C22ORF26	chromosome 22 open reading frame 26	0.6135	1.71	2.025	0.4785	1.061	1.506	-0.8141	-0.5586	-0.2361	0
NM_024628	84561	SLC12A8	solute carrier family 12 (potassium/chloride transporters), member 8	1.372	1.589	1.802	0.7263	1.88	1.674	-1.186	-0.0002948	0.2866	0
NM_016932	10736	SIX2	SIX homeobox 2	0.2476	1.255	1.051	0.5834	1.126	1.013	-0.5655	0.1892	-0.08051	0
NM_003982	9056	SLC7A7	solute carrier family 7 (cationic amino acid transporter, y+ system), member 7	1.224	2.104	1.571	1.983	1.668	1.517	-0.2464	-0.5267	-0.5271	0
NM_145753	257068	PHLDB2	pleckstrin homology-like domain, family B, member 2; phosphatidylinositol-specific phospholipase C, X domain containing 2	0.6209	1.062	1.181	1.149	0.8859	1.271	0.001174	-0.03974	0.08076	0
NM_025239	80380	PDCD1LG2	programmed cell death 1 ligand 2	1.072	3.4	2.125	1.737	2.241	2.472	-1.586	-1.417	-0.215	0
NM_015557	26038	CHD5	chromodomain helicase DNA binding protein 5	0.6107	1.872	1.175	0.7623	1.307	1.136	-0.9834	-0.9834	-0.9834	1
NM_174943	283579	C14ORF178	chromosome 14 open reading frame 178	0.7653	1.571	0.9337	1.147	0.3503	0.844	-0.1846	-0.8771	-0.1588	0
NM_005479	10023	FRAT1	frequently rearranged in advanced T-cell lymphomas	0.4987	1.085	0.7712	0.8832	0.5613	0.8414	-0.1875	-0.6653	-0.4341	1
NM_153216	134187	POU5F2	POU domain class 5, transcription factor 2	0.6937	1.013	1.91	1.364	0.6619	1.059	-0.8471	-0.6571	-0.1286	0
NM_003948	8999	CDKL2	cyclin-dependent kinase-like 2 (CDC2-related kinase)	1.518	1.791	1.668	0.2209	0.7641	0.7409	-0.9908	0.09755	-0.2599	0
NM_021083	7504	XK	X-linked Kx blood group (McLeod syndrome)	0.9772	1.086	1.064	0.1677	0.4777	0.9804	-0.5838	0.03687	-0.07339	0
NM_005577	4018	LPA	lipoprotein, Lp(a)	1.408	1.705	1.052	0.3295	0.09623	1.304	-1.229	-0.454	-0.5896	0
NM_152291	4589	MUC7	mucin 7, secreted	0.4085	1.073	1.386	1.023	0.5422	1.733	-1.726	-0.7195	-1.27	0
NM_005323	3010	HIST1H1T	histone cluster 1, H1t	-0.3032	1.033	0.72	0.6246	0.5436	1.118	-0.9163	0	-0.6212	0
NM_144681	146849	CCDC42	coiled-coil domain containing 42	0.7641	1.789	1.201	0.1744	0.8707	0.6544	-1.642	-0.573	-0.4287	0
NM_019644	56311	ANKRD7	ankyrin repeat domain 7	0.365	1.9	1.43	0.3268	0.8561	0.769	-1.719	-0.5084	-1.733	0
NM_005844	NA	HCG9	NA	0.4279	0.6408	1.481	1.662	1.125	0.7985	-0.7772	0.3185	0.6912	0
NM_152647	196951	C15ORF33	chromosome 15 open reading frame 33	1.537	1.73	1.345	2.319	2.179	2.016	-1.541	0.3606	0.9685	0
NM_032556	84639	IL1F10	interleukin 1 family, member 10 (theta)	0.4714	0.9358	0.4044	1.031	0.6945	0.4828	-0.607	-0.1688	0.3944	0
NM_145658	246777	SPESP1	sperm equatorial segment protein 1	0.4492	0.7803	0.7671	0.9136	1.334	0.5772	0.02851	-0.01316	0.7762	0
NM_020683	140	ADORA3	adenosine A3 receptor	0.2346	0.906	0.1629	0.4839	1.161	0.4653	-0.02792	0.00893	0.7443	0
NM_021915	7620	ZNF69	zinc finger protein 69	0.3033	0.5428	0.3799	0.6729	1.247	0.819	-0.342	-0.3155	0.284	0
NM_181449	342510	CD300E	CD300e molecule	0.7482	1.079	0.7766	1.393	1.191	2.197	-1.443	-0.441	0.2643	0
NM_002232	3738	KCNA3	potassium voltage-gated channel, shaker-related subfamily, member 3	0.2993	0.6989	0.2676	0.3261	0.4513	1.174	-0.406	-0.2491	-0.04679	0
NM_004258	9398	CD101	immunoglobulin superfamily, member 2	0.8105	0.3248	0.4236	1.427	0.8136	1.083	-0.9843	-0.4916	0.1489	0
NM_001031618	441273	SPDYE2	speedy homolog E2 (Xenopus laevis)	0.5448	0.3836	0.3872	1.113	0.2108	1.005	-0.4969	-0.6292	0.1216	0
NM_001001919	138804	OR13C4	olfactory receptor, family 13, subfamily C, member 4	-0.1561	0.3105	0.6859	0.716	0.716	1.031	-0.4115	-0.4115	0.1304	0
NM_021025	30012	TLX3	T-cell leukemia homeobox 3	1.139	0.9	0.3336	0.9586	1.095	0.8206	-0.5467	-0.8913	-0.4219	0
NM_173664	285598	ARL10	ADP-ribosylation factor-like 10	-0.2791	1.517	0.8455	0.853	1.189	0.3796	-0.2912	0.3386	-0.04201	0
NM_002282	3889	KRT83	keratin 83	-0.4027	0.8078	1.249	0.7771	1.467	-0.1405	0.4656	0.1778	-0.1965	0
NM_032037	83983	TSSK6	testis-specific serine kinase 6	0.2569	0.8294	0.6945	0.3609	1.53	0.574	-0.1165	-0.06461	-0.273	0
NM_153270	257240	KLHL34	kelch-like 34 (Drosophila)	0.2303	0.5889	1.069	1.053	2.254	0.5643	-0.5983	-0.09763	-1.483	0
NM_032291	84251	SGIP1	SH3-domain GRB2-like (endophilin) interacting protein 1	-0.108	1.182	-0.2626	1.505	1.376	0.6043	-0.9471	0.1544	-0.5869	0
NM_006911	6013	RLN1	relaxin 1	-0.3356	1.154	0.2628	1.565	0.7683	0.7625	-0.5863	-0.03001	-0.6806	0
NM_002000	2204	FCAR	Fc fragment of IgA, receptor for	-0.1855	1.192	0.4483	2.942	2.124	0.4833	-1.965	-0.9356	-1.328	0
NM_001656	373	TRIM23	tripartite motif-containing 23	-0.4661	0.4115	-0.1348	1.074	0.7817	0.5164	-0.06822	-0.1213	-0.3665	0
NM_018406	4585	MUC4	mucin 4, cell surface associated	-0.3773	1.485	0.03976	0.7881	0.488	0.5583	-0.7747	-0.3948	-0.4052	0
NM_018057	55117	SLC6A15	solute carrier family 6 (neutral amino acid transporter), member 15	0.7025	0.7809	0.2189	1.427	1.763	1.425	-1.11	1.228	-1.195	0
NM_203342	2035	EPB41	erythrocyte membrane protein band 4.1 (elliptocytosis 1, RH-linked)	0.121	0.5241	0.3251	0.8389	0.2657	0.4677	-0.2255	0.1622	-1.183	0
NM_001040462	NA	BTNL8	butyrophilin-like 8	0.3886	0.4244	0.1659	1.394	0.8155	0.1901	-0.8903	-0.05617	-1.444	0
NM_153018	124961	ZFP3	zinc finger protein 3 homolog (mouse)	0.6117	0.3683	0.8682	0.9655	0.8025	0.6033	-1.39	-0.08182	-1.86	0
NM_147191	118856	MMP21	matrix metallopeptidase 21	0.556	0.9102	0.8239	1.309	0.3333	0.2746	-1.76	0.6458	-0.8286	0
NM_152765	254778	C8ORF46	chromosome 8 open reading frame 46	0.08773	0.7014	0.3909	0.5824	0.08538	0.2305	-1.028	0.02198	0.1882	0
NM_012481	22806	IKZF3	IKAROS family zinc finger 3 (Aiolos)	0.4721	1.548	-0.1814	0.4324	0.8443	0.6334	0.1394	-0.6578	-0.5789	0
NM_205856	729201	SPACA5	sperm acrosome associated 5; sperm acrosome associated 5B	0.1096	1.139	0.09222	0.8631	0.7592	0.7667	-0.02271	-0.09085	-0.9689	0
NM_144770	54033	RBM11	RNA binding motif protein 11	0.2137	1.025	-0.00342	0.2211	0.6477	0.405	-0.0107	0.1321	-0.4398	0
NM_024763	79819	WDR78	WD repeat domain 78	-0.1835	1.031	0.4233	0.4594	0.4895	0.709	0.453	-0.4642	-0.5949	0
NM_006172	4878	NPPA	natriuretic peptide precursor A	0.9005	1.269	0.9219	0.8963	0.1692	1.401	0	0	0	0
NM_153256	254427	C10ORF47	chromosome 10 open reading frame 47	0.6978	0.8702	0.9875	0.819	0.3738	1.404	0.04231	0.3386	-0.05001	0
NM_152611	164312	LRRN4	leucine rich repeat neuronal 4	1.232	0.8607	1.588	0	0.06322	1.274	0	0	0	0
NM_033272	90134	KCNH7	potassium voltage-gated channel, subfamily H (eag-related), member 7	1.001	0.7544	0.8538	0.2457	0	1.688	0	0	0	0
NM_001005210	219527	LRRC55	leucine rich repeat containing 55	0.8512	0.8512	0.8512	0	0	1.968	0	0	0	0
NM_032435	84451	KIAA1804	mixed lineage kinase 4	1.201	0.5848	0.5377	0.7278	-0.2496	1.465	-0.4477	0.01984	-0.5443	0
NM_000423	3849	KRT2	keratin 2	-0.1897	2.533	2.107	0.9436	0.3309	1.222	0.6324	-0.3752	-0.358	0
NM_000840	2913	GRM3	glutamate receptor, metabotropic 3	0.1063	1.488	1.864	0.6308	0.6308	1.839	0	0	0	0
NM_144715	151651	EFHB	EF-hand domain family, member B	0.208	1.191	1.612	0.6958	0.3366	1.133	0.2218	0.4634	0.1903	0
NM_182761	340069	FAM170A	family with sequence similarity 170, member A	0.487	0.813	1.879	0.3926	0.4008	1.101	0.525	-0.07429	-0.07429	0
NM_005222	1750	DLX6	distal-less homeobox 6	0.05701	0.6577	1.576	-0.2511	0.09492	0.9739	0.7568	0.358	0.2783	0
NM_020426	57151	LYZL6	lysozyme-like 6	-0.07627	0.6264	1.329	0	0	1.179	0.1917	0.9266	0.1917	0
NM_024993	80059	LRRTM4	leucine rich repeat transmembrane neuronal 4	0.1527	0.8271	1.052	-0.5215	-0.3301	0.8556	0.2076	0.3686	-0.03997	0
NM_182562	283777	FAM169B	family with sequence similarity 169, member B	-0.0829	0.9388	2.036	0	-0.6254	1.136	0	0	0	0
NM_182511	147381	CBLN2	cerebellin 2 precursor	0.3845	1.06	1.39	0.2185	-0.362	0.4861	-0.264	0.3849	-0.02227	0
NM_182592	285525	YIPF7	Yip1 domain family, member 7	0	0.2433	1.01	0.5901	0.7439	0.9078	0.2686	0	0	0
NM_148897	121214	SDR9C7	short chain dehydrogenase/reductase family 9C, member 7	0	0	1.58	0	1.121	1.14	0	0	0	0
NM_020783	6860	SYT4	synaptotagmin IV	0	0	1.103	0	0.5907	1.26	0	0	0	0
NM_152731	221336	BEND6	BEN domain containing 6	0.001408	0.1002	1.011	-0.09831	0.2491	0.8483	-0.09347	0.2819	0.03273	0
NM_052934	115019	SLC26A9	solute carrier family 26, member 9	-0.2962	-0.6361	1.528	1.08	0.7239	1.08	-0.3879	-0.06692	-0.06692	0
NM_145286	161003	STOML3	stomatin (EPB72)-like 3	0	0	1.261	0	-0.6332	1.915	0	0	0	0
NM_018436	55821	ALLC	allantoicase	0	0	0.9961	0	0	1.07	0.01355	0.01355	0.01355	0
NM_001371	1769	DNAH8	dynein, axonemal, heavy chain 8	0.05641	0.1071	1.217	-0.1968	-0.1258	1.34	-0.2099	-0.2143	-0.3298	0
NM_002054	2641	GCG	glucagon	-0.5377	-0.5377	1.585	0	0	1.034	0	0	0	0
NM_000809	2557	GABRA4	gamma-aminobutyric acid (GABA) A receptor, alpha 4	0.08008	-0.207	1.385	0.07092	-0.569	0.8508	0	-0.1777	0.4772	0
NM_000168	2737	GLI3	GLI family zinc finger 3	-1.016	0.3061	0.4861	-0.07251	1.279	1.36	0.7223	0.0196	-0.4027	0
NM_144727	155051	CRYGN	crystallin, gamma N	-0.847	0.2021	0.4711	1.37	0.3198	1.793	0.2242	-0.5634	-1.368	0
NM_000828	2892	GRIA3	glutamate receptor, ionotrophic, AMPA 3	-1.422	0.4008	1.091	0.8292	0	1.322	0	0	-0.49	0
NM_001818	1109	AKR1C4	aldo-keto reductase family 1, member C4 (chlordecone reductase; 3-alpha hydroxysteroid dehydrogenase, type I; dihydrodiol dehydrogenase 4)	-0.9622	0.3161	0.384	0	-0.1012	1.456	0	-0.09753	0	0
NM_014496	27330	RPS6KA6	ribosomal protein S6 kinase, 90kDa, polypeptide 6	-0.4157	1.172	-0.1158	-0.2277	0.2597	1.496	-0.02973	-0.1371	-0.2701	0
NM_032892	84978	FRMD5	FERM domain containing 5	-0.4172	0.7989	0.242	-0.6214	-0.1966	1.093	0.09159	0.07163	-0.1084	0
NM_033345	85397	RGS8	regulator of G-protein signaling 8	-0.9103	1.645	1.538	-0.706	-0.5857	1.565	-0.3834	-0.4227	-0.4227	0
NM_173358	280658	SSX7	synovial sarcoma, X breakpoint 7	2.526	-0.04395	-0.2331	-0.1345	0.4334	2.497	1.284	1.049	0.2098	0
NM_033051	57864	SLC46A2	solute carrier family 46, member 2	1.401	0.688	0.688	0	0.7396	2.028	-0.2067	0.3049	1.021	0
NM_013936	26529	OR12D2	olfactory receptor, family 12, subfamily D, member 2	0.9725	0.2796	-0.01897	0.4586	0.3987	1.067	0	0	0.6847	0
NM_002472	4626	MYH8	myosin, heavy chain 8, skeletal muscle, perinatal	1.094	0	0	0	0.5099	1.405	0.5913	0	0.7625	0
NM_173535	165530	CLEC4F	C-type lectin domain family 4, member F	0.9793	-0.591	0.4833	0	0	1.769	0.1891	-0.03193	0.4336	0
NM_153445	120066	OR5P3	olfactory receptor, family 5, subfamily P, member 3	1.003	0.04133	0	0	0	1.837	0	0	0	0
NM_020889	57649	PHF12	PHD finger protein 12	2.614	0.9569	0.07337	0	0	1.018	0	0	0	0
NM_002045	2596	GAP43	growth associated protein 43	3.869	0.6072	0.08946	-0.01035	0.1337	1.782	-0.4195	-0.01133	0.7745	0
NM_003393	7479	WNT8B	wingless-type MMTV integration site family, member 8B	1.037	0	0	0	0	0.3772	0	0	0	0
NM_017938	55026	FAM70A	family with sequence similarity 70, member A	2.745	0.1514	-0.205	-0.1769	0.1206	2.369	-0.1444	0.3171	0.02594	0
NM_031955	83893	SPATA16	spermatogenesis associated 16	1.207	0.103	0.07034	0.2064	0	0.8594	0.2939	-0.107	0	0
NM_031290	83446	CCDC70	coiled-coil domain containing 70	1.963	1.143	0	-1.038	-0.2034	1.53	0	0.5665	0.9338	0
NM_001882	1393	CRHBP	corticotropin releasing hormone binding protein	1.353	0.3803	-0.2498	-0.6943	-0.1437	1.171	0.3478	-0.2911	1.066	0
NM_001002758	442865	PRY	PTPN13-like, Y-linked pseudogene 4; PTPN13-like, Y-linked pseudogene 3; PTPN13-like, Y-linked; PTPN13-like, Y-linked 2	2.021	1.487	0.3996	-0.2715	0.645	1.521	-0.158	0.705	-0.9458	0
NM_139171	147323	STARD6	StAR-related lipid transfer (START) domain containing 6	1.1	1.393	0.2165	-0.577	0.1132	1.609	-0.8287	0.8553	-0.8287	0
NM_018058	55118	CRTAC1	cartilage acidic protein 1	0.7796	1.078	-0.2923	-0.5819	-0.1809	0.7954	-0.1156	-0.01259	-0.4868	0
NM_198510	347365	ITIH5L	inter-alpha (globulin) inhibitor H5-like	1.608	-0.9165	0.3989	0.2615	1.754	1.096	0.4412	-0.169	-0.169	0
NM_007268	11326	VSIG4	V-set and immunoglobulin domain containing 4	1.213	0.06907	-0.1206	-0.1663	0.8861	0.5068	-0.1471	-0.7247	0.4434	0
NM_018666	55511	SAGE1	sarcoma antigen 1	1.335	0.04053	0.4455	0.8596	0.218	-0.2691	-0.1125	0.05581	0.4518	0
NM_005217	1668	DEFA3	defensin, alpha 3, neutrophil-specific	5.844	1.162	0.3738	1.164	-0.08944	-0.08944	0	0	0	0
NM_000347	6710	SPTB	spectrin, beta, erythrocytic	2.238	0.6735	0.5317	0.4698	0.2464	-0.04318	-0.2499	-0.06046	0.07523	0
NM_004133	3174	HNF4G	hepatocyte nuclear factor 4, gamma	1.001	0.238	0.08622	0.1738	0.1738	0.1738	0	0	0	0
NM_024697	79750	ZNF385D	zinc finger protein 385D	1.529	0.05017	-0.08841	0.429	0.1092	-0.2009	0.2342	-0.03171	-0.2356	0
NM_002253	3791	KDR	kinase insert domain receptor (a type III receptor tyrosine kinase)	1.14	0.3125	-0.04777	-0.1702	-0.03231	-0.0801	0.3326	0.3029	0.3972	0
NM_199051	339479	FAM5C	family with sequence similarity 5, member C	1.097	-0.07852	-0.03061	0.04267	0.1356	-0.0002935	0.2127	0.07105	0.3625	0
NM_001143	266	AMELY	amelogenin, Y-linked	1.182	0	0	0	0	0	0.4531	0	0	0
NM_030672	79822	ARHGAP28	Rho GTPase activating protein 28	2.381	-0.03296	-0.5223	-0.1725	0.1965	-0.247	-0.2016	0.2209	-0.0005977	0
NM_003381	7432	VIP	vasoactive intestinal peptide	1.388	0	-0.9519	0	0	0	0	0	0	0
NM_080874	140458	ASB5	ankyrin repeat and SOCS box-containing 5	1.24	0.52	-0.1462	0	0	-0.6245	-0.09707	0	0	0
NM_020203	56955	MEPE	matrix extracellular phosphoglycoprotein	2.092	-0.7993	0	0	0.6631	0	0	0	0	0
NM_033304	148	ADRA1A	adrenergic, alpha-1A-, receptor	1.858	-0.2012	0.3654	-0.5948	0.5942	-0.5948	0	0	-0.6094	0
NM_174962	280660	SSX9	synovial sarcoma, X breakpoint 9	1.824	-0.09212	-0.0665	0.246	-0.5115	-0.2449	0.8167	-0.7162	-0.2727	0
NM_033132	85416	ZIC5	Zic family member 5 (odd-paired homolog, Drosophila)	1.048	0.03618	-0.5286	1.113	0.02008	-0.2441	0.3209	-0.2487	0.3479	0
NM_007052	27035	NOX1	NADPH oxidase 1	1.06	-0.4297	-0.4157	0.9417	0	0.1368	0.3892	0.06956	-0.3984	0
NM_138722	79370	BCL2L14	BCL2-like 14 (apoptosis facilitator)	-1.118	1.712	0.2698	-0.8882	0.4515	0.5448	0.06838	1.472	0.7525	0
NM_021097	6546	SLC8A1	solute carrier family 8 (sodium/calcium exchanger), member 1	-0.9198	0.9429	0.3217	-0.4039	0.04585	-0.0356	0.227	1.355	0.6396	0
NM_201631	9333	TGM5	transglutaminase 5	-0.1023	2.19	0.2816	-0.1673	0.3684	1.384	-0.6103	1.694	0.8589	0
NM_030955	81792	ADAMTS12	ADAM metallopeptidase with thrombospondin type 1 motif, 12	-0.2851	1.077	-0.04	-0.0499	0.08671	0.3093	-0.2183	0.713	-0.1382	0
NM_005665	7813	EVI5	ecotropic viral integration site 5	0.1392	1.604	0.1257	0.4647	0.3136	0.01146	-0.5198	0.5598	0.3988	0
NM_207391	388531	RGS9BP	regulator of G protein signaling 9 binding protein	0.09486	1.074	0.3491	0.2174	0.03641	0.1604	-0.5091	0.7643	-0.2444	0
NM_018417	55811	ADCY10	adenylate cyclase 10 (soluble)	-0.1004	0.7587	-0.1891	0.2383	-0.1857	0.5445	0	1.12	0	0
NM_000798	1816	DRD5	dopamine receptor D5	-0.2658	1.06	0.3913	-0.2111	-0.2386	-0.2977	-0.2691	1.084	-0.1416	0
NM_178497	152816	C4ORF26	chromosome 4 open reading frame 26	-0.3011	1.226	-0.437	-0.1771	0.4782	-0.08348	-0.6046	1.328	-0.5742	0
NM_033050	56670	SUCNR1	succinate receptor 1	-0.1217	1.354	0.2455	-0.3832	0.5062	-0.4756	-0.5381	0.9318	0.6726	0
NM_004062	1014	CDH16	cadherin 16, KSP-cadherin	-0.294	2.304	0.6539	0.7246	1.051	-0.3914	0.5491	1.215	-1.276	0
NM_177400	84504	NKX6-2	NK6 homeobox 2	-0.219	1.447	0.2139	-0.5505	0.9855	-0.5865	0.3101	1.349	-1.081	0
NM_005259	2660	MSTN	myostatin	0	1.966	0	0	1.162	0	0	0	0	0
NM_173635	284369	C19ORF75	hypothetical protein FLJ40235	0	1.13	0	0	0.6371	0	0	0	0	0
NM_152337	123775	C16ORF46	chromosome 16 open reading frame 46	0	1.169	0	0	0.8897	0	0	0.333	0	0
NM_002922	5996	RGS1	regulator of G-protein signaling 1	0.09199	1.07	0.1027	-0.03313	0.7345	0.07809	-0.1497	0.4636	-0.1659	0
NM_032266	84226	C2ORF16	chromosome 2 open reading frame 16	-0.215	1.083	-0.1477	-0.1928	0.6138	0.09332	0.2179	0.3094	-0.3873	0
NM_001004484	286365	OR13D1	olfactory receptor, family 13, subfamily D, member 1	-0.6173	1.351	0.2037	-0.6877	0.6821	-0.6877	0.6556	0.2792	0.01	0
NM_014717	9745	ZNF536	zinc finger protein 536	2.163	3.192	0.2216	0	0.3125	-1.22	-0.259	0.4444	0	0
NM_014907	22844	FRMPD1	FERM and PDZ domain containing 1	0.7356	1.383	0	0	0.5126	-0.2856	0	0	0	0
NM_181623	254950	KRTAP15-1	keratin associated protein 15-1	0.6921	1.078	0.1476	-0.4134	0.2909	-0.1746	0	0	0	0
NM_017417	26290	GALNT8	UDP-N-acetyl-alpha-D-galactosamine:polypeptide N-acetylgalactosaminyltransferase 8 (GalNAc-T8)	1.157	3.347	0.1875	-0.5668	-0.3696	0.6718	1.669	0.2599	0.1731	0
NM_003284	7141	TNP1	transition protein 1 (during histone to protamine replacement)	0	1.572	0.4814	0	0	0	1.099	0	0	0
NM_002602	5148	PDE6G	phosphodiesterase 6G, cGMP-specific, rod, gamma	0.4846	2.193	-0.04104	0.1048	0.7457	0.3898	0.6235	0.6461	0.5333	0
NM_182701	257202	GPX6	glutathione peroxidase 6 (olfactory)	0	2.083	-0.7182	0	0	0	0.7325	0.7325	0.7325	0
NM_001008783	340146	SLC35D3	solute carrier family 35, member D3	0.772	2.07	1.234	0	0	0	0	0	0	0
NM_003802	8735	MYH13	myosin, heavy chain 13, skeletal muscle	0.3681	1.272	0.7188	0.07546	0	0	0	0	0	0
NM_006790	9499	MYOT	myotilin	0.1323	1.503	0.8144	0	0	0	0	0	0	0
NM_153364	196472	FAM71C	family with sequence similarity 71, member C	0.3866	1.218	0.3866	0	0	0	-0.06937	0	0	0
NM_022071	63898	SH2D4A	SH2 domain containing 4A	0.1395	1.353	0.5092	-0.1358	0.2482	0.2134	-0.3221	0.05812	0.3193	0
NM_004561	5017	OVOL1	ovo-like 1(Drosophila)	0.259	2.055	0.4762	0.5898	-0.2201	0.3993	-0.08519	-0.28	-0.4952	0
NM_152467	317719	KLHL10	kelch-like 10 (Drosophila)	0	2.222	0.17	0.2212	0.8126	0.7409	0	0	0	0
NM_018219	55231	CCDC87	coiled-coil domain containing 87	-0.04064	2.84	0.4582	0.1143	0.5248	0.4227	-0.7189	0.09353	-0.4233	0
NM_020698	57458	TMCC3	transmembrane and coiled-coil domain family 3	-0.1137	1.168	-0.0139	0.283	0.3208	0.6511	-0.3387	0.2124	-0.2227	0
NM_032784	84870	RSPO3	R-spondin 3 homolog (Xenopus laevis)	0.0207	1.677	0.2585	0.0127	-0.1455	0.285	0.3167	0.07637	0.3705	0
NM_002252	3790	KCNS3	potassium voltage-gated channel, delayed-rectifier, subfamily S, member 3	-0.04084	3.931	-0.2305	-0.1349	0.05925	-0.2619	-0.2587	0.7098	0.927	0
NM_144980	168090	C6ORF118	chromosome 6 open reading frame 118	0.2812	4.029	0.3604	0	-0.4255	-0.09617	-0.6462	0.1766	0.1766	0
NM_173536	2565	GABRG1	gamma-aminobutyric acid (GABA) A receptor, gamma 1	0.2291	1.278	0.1412	0	0	0	0	0	0	0
NM_005208	1411	CRYBA1	crystallin, beta A1	-0.05182	4.819	0.4243	0.04656	0.1314	0.2703	0.04513	-0.365	-0.2113	0
NM_138815	151871	DPPA2	developmental pluripotency associated 2	-0.1466	4.053	0.1553	-0.1946	0.5246	-0.001692	-0.3599	-0.378	-0.6077	0
NM_018342	55314	TMEM144	transmembrane protein 144	-0.05924	6.086	-0.1672	-0.601	-0.263	-0.3782	0.1348	0.2971	0.2403	0
NM_152380	6913	TBX15	T-box 15	-0.003879	4.73	-0.1603	-0.1507	-0.0546	-0.444	0.09817	-0.04675	-0.2743	0
NM_174924	204474	PDILT	protein disulfide isomerase-like, testis expressed	0.02952	3.492	0.0903	-0.2892	-0.2488	-0.3203	0.04104	-0.05614	-0.3198	0
NM_001370	1768	DNAH6	dynein, axonemal, heavy chain 6	0	1.406	0	0	0	0	0	0	0	0
NM_022112	63970	TP53AIP1	tumor protein p53 regulated apoptosis inducing protein 1	0	1.169	0	0	0	0	0	0	0	0
NM_030930	729196	UNC93B6	unc-93 homolog B1 (C. elegans); unc-93 homolog B6 (C. elegans); unc-93 homolog B3 pseudogene (C. elegans); similar to unc-93 homolog B1 (C. elegans)	-0.006195	1.281	-0.1372	-0.12	-0.08699	-0.2001	-0.008626	-0.1654	0.004072	0
NM_032532	84624	FNDC1	fibronectin type III domain containing 1	-0.1946	1.48	-0.1355	0	0	0	0	0	-0.1671	0
NM_021161	54207	KCNK10	potassium channel, subfamily K, member 10	-0.6051	1.795	0	0	0	0	0	0	0	0
NM_001031746	196740	C10ORF72	chromosome 10 open reading frame 72	-0.06457	1.107	0.2726	-0.2317	0.1395	-0.2227	-0.04018	-0.01728	0.0968	0
NM_030754	6289	SAA2	serum amyloid A2	-0.2227	3.107	-0.6488	-0.1856	0.2888	0.5629	-0.4592	-0.5715	-0.4936	0
NM_014582	29991	OBP2A	odorant binding protein 2A	0	1.029	0	0.2905	-0.06421	-0.06421	-0.3893	0	-0.3303	0
NM_138786	116441	TM4SF18	transmembrane 4 L six family member 18	-0.055	1.313	0.02438	0.277	-0.256	-0.6222	-0.3121	-0.07274	-0.1195	0
NM_021804	59272	ACE2	angiotensin I converting enzyme (peptidyl-dipeptidase A) 2	0.2833	3.198	0.6835	-0.0284	-0.831	-0.5957	-0.2582	0.4099	0.8601	0
NM_005396	5408	PNLIPRP2	pancreatic lipase-related protein 2	0.4557	2.1	0.4776	-0.4927	-0.3479	-0.8759	-0.2623	-0.1759	0.4582	0
NM_001264	1041	CDSN	corneodesmosin	0.2973	2.402	0.1058	-0.3544	-1.013	-0.6531	0.9402	0.06502	0.2707	0
NM_024563	79614	C5ORF23	chromosome 5 open reading frame 23	0.2796	1.153	-0.1074	-0.3089	-0.6868	-0.0991	0.2444	0.1316	-0.218	0
NM_015429	25890	ABI3BP	ABI family, member 3 (NESH) binding protein	0.1739	3.561	-0.06778	-1.08	-0.8679	-0.5656	-0.3253	0.2006	-0.2268	0
NM_001002905	219865	OR8G5	olfactory receptor, family 8, subfamily G, member 5; olfactory receptor, family 8, subfamily G, member 1	0.1603	2.637	-0.3983	-1.683	-1.005	-1.01	0	0	0	0
NM_178545	339456	TMEM52	transmembrane protein 52	-0.03531	1.07	-0.2711	-0.3178	-0.4648	-0.2863	-0.3204	0.181	0.4024	0
NM_014432	53832	IL20RA	interleukin 20 receptor, alpha	-0.8888	1.179	0	0	0	0	-0.2101	-0.2101	-0.2101	0
NM_031461	83690	CRISPLD1	cysteine-rich secretory protein LCCL domain containing 1	-0.8908	1.985	0.07758	-0.6799	-0.1764	-0.2434	-0.1395	-0.1976	0.1712	0
NM_005295	2845	GPR22	G protein-coupled receptor 22	-0.649	1.435	0	0	0	-0.696	0	0	0	0
NM_052907	114795	TMEM132B	transmembrane protein 132B; hypothetical LOC121296	-0.4819	1.939	-0.1282	-0.403	-0.2297	-0.6104	-0.1233	-0.07167	-0.1784	0
NM_001003665	375057	C1ORF95	chromosome 1 open reading frame 95	-0.2662	3.101	-0.1851	-0.4209	-0.2201	-0.4299	-0.713	-0.9372	-0.713	0
NM_002202	3670	ISL1	ISL LIM homeobox 1	-1.212	3.546	-0.4116	-0.3813	-0.6297	-1.167	-0.0326	-1.266	-1.366	0
NM_001007551	100133581	LOC100133581	hypothetical protein LOC100133581; cancer/testis antigen family 45, member A5	-0.5703	2.04	-0.08649	-0.7907	-0.9427	-0.7864	-0.5803	-0.5701	-0.007733	0
NM_003561	8399	PLA2G10	phospholipase A2, group X	-1.136	2.213	-0.2224	0.2467	-0.2102	-0.4601	-0.2093	0.6123	0.326	0
NM_020396	10017	BCL2L10	BCL2-like 10 (apoptosis facilitator)	0.6002	-0.4402	1.295	1.044	-0.6052	1.051	-0.3562	1.006	-0.1654	0
NM_001004751	390038	OR51D1	olfactory receptor, family 51, subfamily D, member 1	-0.5033	0.3061	0.7661	0.8027	-0.3991	0.2413	0.1201	1.085	0.04865	0
NM_000827	2890	GRIA1	glutamate receptor, ionotropic, AMPA 1	-0.3716	-0.4961	0.6462	0.6645	-0.941	-0.2896	0	1.228	0	0
NM_000277	5053	PAH	phenylalanine hydroxylase	-0.07051	-0.1274	-0.1674	2.753	0.0407	-0.3628	-0.1899	2.55	-0.27	0
NM_001008387	130120	REG3G	regenerating islet-derived 3 gamma	0.5028	0	0.2181	1.39	0.8389	0	0	1.157	0	0
NM_018055	4838	NODAL	nodal homolog (mouse)	0.1466	0.316	-0.3206	1.661	0	0	0.7673	0.7673	0.7673	0
NM_024866	79924	ADM2	adrenomedullin 2	0.6039	0.04883	-0.1356	2.289	0.9256	-0.8703	0.549	0.8444	1.29	0
NM_012194	25758	C11ORF41	chromosome 11 open reading frame 41	0.02771	0.0207	-0.05752	1.673	0.9622	0.02446	0.263	0.9763	0.5978	0
NM_014229	6538	SLC6A11	solute carrier family 6 (neurotransmitter transporter, GABA), member 11	-0.2321	-0.1178	-0.1147	1.037	0.6961	0.2399	-0.01706	0.8637	0.3788	0
NM_001901	1490	CTGF	connective tissue growth factor	-0.1816	-0.503	-0.05625	1.218	0.678	-0.01471	0.2116	0.6824	0.1621	0
NM_015594	26083	TBC1D29	TBC1 domain family, member 29	-0.1632	-0.384	-0.3639	1.539	0.6031	-0.1809	0.342	1.057	0.9792	0
NM_178431	353142	LCE3A	late cornified envelope 3A	-0.2139	-0.2521	-0.4703	1.449	0.2398	-0.05643	0.5808	0.541	0.7266	0
NM_000412	3273	HRG	histidine-rich glycoprotein	0.06908	-0.4361	-0.269	1.269	0.0501	0.2453	0.3769	0.6887	0.5437	0
NM_020777	57537	SORCS2	sortilin-related VPS10 domain containing receptor 2	-0.3607	-0.4701	-0.3119	2.617	0.1625	0.6325	-0.7971	1.077	1.165	0
NM_000955	5731	PTGER1	prostaglandin E receptor 1 (subtype EP1), 42kDa	-0.4019	0.104	-0.1217	1.076	0.3031	0.5009	-0.4691	0.3893	0.6888	1
NM_033105	85479	DNAJC5B	DnaJ (Hsp40) homolog, subfamily C, member 5 beta	-0.3597	-0.3597	-0.3152	1.403	-0.08592	-0.1126	-0.5698	1.147	0.9476	0
NM_000842	2915	GRM5	glutamate receptor, metabotropic 5	-0.03219	-0.1722	-0.3904	1.109	0.09905	0.2269	-1.158	0.5522	0.6716	0
NM_002739	5582	PRKCG	protein kinase C, gamma	-0.4247	-0.438	0.2575	1.145	-0.5362	0.4449	-0.6143	1.117	0.1359	0
NM_004668	8972	MGAM	maltase-glucoamylase (alpha-glucosidase)	-0.5745	1.248	1.226	2.31	-0.09587	0.04485	-0.1389	0.8038	0.9479	0
NM_153183	170685	NUDT10	nudix (nucleoside diphosphate linked moiety X)-type motif 10	-0.04632	0.2613	1.028	1.101	-0.07261	-0.2848	-0.4163	0.4965	0.3036	0
NM_138782	115548	FCHO2	FCH domain only 2	-0.0574	0.8203	0.3566	1.248	0.2573	0.6108	0.1588	-0.1566	0.3438	0
NM_207371	387640	C10ORF140	chromosome 10 open reading frame 140	0.2874	0.2873	-0.01789	2.412	-0.09493	1.154	-0.1662	0.1067	0.4167	0
NM_138702	139081	MAGEC3	melanoma antigen family C, 3	-0.07652	0.2167	0.07163	1.1	0.04303	0.5506	0.06895	0.3727	0.3624	0
NM_153716	86614	HSFY1	heat shock transcription factor, Y-linked 1; heat shock transcription factor, Y linked 2	0	0	0.8267	1.494	0	0.804	0	0	0	0
NM_020747	57507	ZNF608	zinc finger protein 608	-0.2225	0.1092	0.7314	1.098	-0.04003	0.6721	0.2561	0.1454	-0.05325	0
NM_001005786	57135	DAZ3	deleted in azoospermia 1; deleted in azoospermia 3; deleted in azoospermia 2; deleted in azoospermia 4	0	0	1.118	1.502	0	0	0	0	0	0
NM_198570	375567	VWC2	von Willebrand factor C domain containing 2	0	0.151	0	1.113	0	0	0.5332	0	0	0
NM_153839	222611	GPR111	G protein-coupled receptor 111	0	0.1546	0	1.491	0.4856	0	0	0.3049	0	0
NM_033341	112401	BIRC8	baculoviral IAP repeat-containing 8	0	0	0	1.87	0	0	0	0	0	0
NM_207378	NA	NA	NA	0	0	0	1.276	0	0	0	0	0	0
NM_004950	1833	EPYC	epiphycan	0	0	-0.227	1.612	0	0	0	0	0	0
NM_017581	55584	CHRNA9	cholinergic receptor, nicotinic, alpha 9	-0.2736	-0.09271	-0.1763	2.543	0.03597	-0.4516	-0.1312	-0.01419	-0.2571	0
NM_033057	81697	OR2B2	olfactory receptor, family 2, subfamily B, member 2	-0.01055	0.08432	-0.1429	1.752	0.2799	-0.1305	-0.2689	0.01842	-0.3214	0
NM_002303	3953	LEPR	leptin receptor	-0.5907	0.5248	0.3797	1.804	-0.1692	-0.4622	0.1776	0.4333	-0.4236	0
NM_174944	283629	TSSK4	testis-specific serine kinase 4	-0.3428	0.1588	0.4761	1.232	0.0268	-0.7566	-0.128	-0.09956	-0.2553	0
NM_152338	653808	ZG16	zymogen granule protein 16 homolog (rat)	-0.475	-0.5887	0.7484	2.748	0.9669	0.2383	1.24	-0.1654	-0.4714	0
NM_003891	8858	PROZ	protein Z, vitamin K-dependent plasma glycoprotein	-0.5525	-0.5774	0.5217	1.21	1.614	0.7218	1.204	0.0331	0.06383	0
NM_001053	6755	SSTR5	somatostatin receptor 5	-0.4021	-0.5779	0.4103	0.943	-0.2662	0.4751	1.041	0	0	0
NM_006474	10630	PDPN	podoplanin	-0.8278	-0.7882	0.3182	1.138	-0.4927	0.6512	0.4657	0.06483	0.138	0
NM_207406	389206	BEND4	BEN domain containing 4	-1.162	-1.017	0.1632	0.8366	0.7374	0.3097	0.008505	0.8355	0.2549	0
NM_174961	NA	NA	NA	-1.18	-0.9988	-0.299	1.267	1.094	-0.127	0	0	0	0
NM_002531	4923	NTSR1	neurotensin receptor 1 (high affinity)	0.003775	-0.04679	-0.005025	1.148	-0.1548	-0.08747	0.05883	-0.05789	1.18	0
NM_173850	145264	SERPINA12	serpin peptidase inhibitor, clade A (alpha-1 antiproteinase, antitrypsin), member 12	-0.9067	-0.2482	-0.3244	1.735	0.3313	-0.5899	0	0.5083	1.809	0
NM_023920	50838	TAS2R13	taste receptor, type 2, member 13	-0.727	0.01489	0.01489	1.478	0	0	-0.009992	-0.009992	0.911	0
NM_153324	245936	DEFB123	defensin, beta 123	-0.3457	-0.6822	0.2045	0.9785	0.4965	-0.7034	0.3508	0.57	1.471	0
NM_001267	1101	CHAD	chondroadherin	-0.6451	-0.6242	0.1511	0.5937	0.1176	0.04513	0.3846	0.08867	1.145	0
NM_080661	92292	GLYATL1	glycine-N-acyltransferase-like 1	-1.67	-1.068	-0.3968	0.8989	0.01766	-0.2793	0.7009	0.4972	1.552	0
NM_014668	9687	GREB1	GREB1 protein	-0.1166	-0.7001	0.02379	0.411	-0.3176	0.317	-0.06622	0.001713	1.009	0
NM_006552	10648	SCGB1D1	secretoglobin, family 1D, member 1	-0.2253	1.016	-0.1087	1.001	0.3917	-0.1356	-0.5422	0.9308	-0.2942	0
NM_017481	50613	UBQLN3	ubiquilin 3	0.3313	0.7389	0.2122	1.642	0.9946	-1.459	-0.4738	0.1338	0.436	0
NM_032289	84249	PSD2	pleckstrin and Sec7 domain containing 2	0.05846	0.5974	-0.4451	1.395	0.726	-0.7058	-0.6666	0.5533	0.5238	0
NM_145314	221044	UCMA	upper zone of growth plate and cartilage matrix associated	0.02265	0.1853	-0.426	0.9228	-0.05203	-1.245	-0.4571	0.4484	1.187	0
NM_002597	5132	PDC	phosducin	0	0.277	0.6987	0.5007	0.289	-1.282	0	0	0	0
NM_176820	338321	NLRP9	NLR family, pyrin domain containing 9	-1.034	1.243	0.6329	0.893	0	0	0	0.5426	0	0
NM_176882	259286	TAS2R40	taste receptor, type 2, member 40	-1.476	0.1484	0.3547	1.51	0	0.8946	0	0	0	0
NM_181337	353219	KAAG1	kidney associated antigen 1	-1.325	0.6732	-0.2834	1.035	0	0.3452	0	0.2903	0	0
NM_006458	10612	TRIM3	tripartite motif-containing 3	-1.054	0.1243	0.5273	0.4027	-0.05477	0.1275	-0.2336	0.3366	0.03141	0
NM_130782	64407	RGS18	regulator of G-protein signaling 18	-1.213	0.5303	0.4093	0.3709	-0.45	0.07096	-0.00766	-0.1772	-0.2052	0
NM_002042	2569	GABRR1	gamma-aminobutyric acid (GABA) receptor, rho 1	0.4981	0.6627	-0.6505	0.6365	0.838	0.8364	-0.5888	1.04	1.04	0
NM_145000	202151	RANBP3L	RAN binding protein 3-like	-0.1026	0.7164	-0.9038	0.1387	1.155	0.3519	-0.7466	0.612	0.2372	0
NM_145016	219970	GLYATL2	glycine-N-acyltransferase-like 2	0.0006791	0.4259	-0.5288	-0.1174	1.183	0.1991	-0.2573	0.7389	-0.1884	0
NM_153646	123041	SLC24A4	solute carrier family 24 (sodium/potassium/calcium exchanger), member 4	0.5977	1.524	-0.5522	0.1544	0.7718	0.5785	0	0	0.569	0
NM_080817	27197	GPR82	G protein-coupled receptor 82	0.6113	1.465	-0.7351	0	0	1.059	0	0	0	0
NM_175619	326340	ZAR1	zygote arrest 1	0.6233	0.9734	-1.332	0.4771	0.4801	0.9897	-0.132	-0.07726	0.04085	0
NM_000707	553	AVPR1B	arginine vasopressin receptor 1B	-0.0286	0.6063	-1.46	0	0.4869	1.4	0	0	0	0
NM_033130	89790	SIGLEC10	sialic acid binding Ig-like lectin 10	0.07049	0.7772	-1.238	0.03098	1.177	1.114	0	0	0.938	0
NM_018330	57698	KIAA1598	KIAA1598	0.2485	0.7866	-1.095	-0.2125	2.039	1.442	-0.6336	-0.4657	0.3303	0
NM_014625	7827	NPHS2	nephrosis 2, idiopathic, steroid-resistant (podocin)	-0.1451	0.2066	-1.061	-0.391	1.34	1.275	-0.7863	-0.5112	1.324	0
NM_001200	650	BMP2	bone morphogenetic protein 2	0.03681	1.559	0.4065	0.7468	1.311	1.157	0.5892	-0.4817	1.201	0
NM_001543	3340	NDST1	N-deacetylase/N-sulfotransferase (heparan glucosaminyl) 1	-0.7169	0.3464	0.06082	0.6603	1.44	1.614	0.8058	-0.3156	1.599	0
NM_022336	10913	EDAR	ectodysplasin A receptor	0.4542	0.4179	0.489	0.4456	0.6466	1.115	0.7754	-0.9301	0.2098	0
NM_002674	5367	PMCH	pro-melanin-concentrating hormone	0.3727	0.3304	0.7468	1.1	2.256	1.164	0.732	-1.809	0.682	0
NM_014244	NA	ADAMTS2	NA	0.3778	0.2664	-0.06582	0.3369	1.189	0.1967	0.02793	-0.6515	0.403	0
NM_020661	57379	AICDA	activation-induced cytidine deaminase	1.03	0.6652	0.1792	0.7149	1.802	1.797	-0.9858	0.9364	0.7255	0
NM_024726	79781	IQCA1	IQ motif containing with AAA domain 1	0.1672	-0.156	0.09477	0.0006784	0.6852	1.068	-0.4517	0.478	0.2647	0
NM_021219	58494	JAM2	junctional adhesion molecule 2	-0.1277	0.3235	0.3271	1.69	1.977	2.199	-2.29	0.9585	0.6242	0
NM_000084	NA	CLCN5	NA	0.2456	0.6397	0.2764	1.158	1.825	1.925	-1.464	0.2313	0.6224	0
NM_000264	5727	PTCH1	patched homolog 1 (Drosophila)	-0.09338	0.3954	0.1522	0.6782	1.293	1.185	-1.523	0.07758	0.01273	0
NM_015130	23158	TBC1D9	TBC1 domain family, member 9 (with GRAM domain)	-0.7658	0.7249	0.2799	0.7433	1.245	1.374	-1.221	0.5938	0.4369	0
NM_173513	NA	NA	NA	0.1266	0.2833	-0.6503	1.038	1.234	1.095	-1.335	-0.1432	0.234	0
NM_153008	NA	NA	NA	-0.1251	0.1976	0.2863	-0.04673	1.629	1.683	-0.6747	0.01671	0.04209	0
NM_020778	57538	ALPK3	alpha-kinase 3	0.05562	0.2149	-0.3136	0.4178	1.833	1.059	0.3117	0.08829	0.3988	0
NM_004787	9353	SLIT2	slit homolog 2 (Drosophila)	0.4836	0.4342	-0.5265	0.6564	1.356	1.065	-0.04495	0.2343	0.1008	0
NM_199292	7054	TH	tyrosine hydroxylase	0.2543	0.2885	0.08186	1.269	1.595	1.026	0.3974	0.07349	0.6423	0
NM_001079526	22807	IKZF2	IKAROS family zinc finger 2 (Helios)	0.3578	-0.02373	0.377	1.69	2.286	1.802	-0.07079	-0.3759	0.3239	0
NM_000452	6555	SLC10A2	solute carrier family 10 (sodium/bile acid cotransporter family), member 2	-0.2108	0.2532	0.4962	1.482	2.1	1.545	0.3179	-0.5819	0.5027	0
NM_012367	26212	OR2B6	olfactory receptor, family 2, subfamily B, member 6	-0.3869	0.5045	0.2889	1.621	2.174	1.232	0.1241	-0.7772	0.5883	0
NM_206943	4052	LTBP1	latent transforming growth factor beta binding protein 1	0.02917	0.1189	0.3418	0.9329	1.077	1.16	0.2373	-0.2756	0.4114	0
NM_006147	3664	IRF6	interferon regulatory factor 6	-0.02996	0.1267	0.4105	1.291	0.9217	0.9998	0.3924	-0.2923	0.7659	0
NM_152866	931	MS4A1	membrane-spanning 4-domains, subfamily A, member 1	-0.02509	0.3567	-0.09753	1.78	1.94	1.534	0.1312	0.4966	-0.1534	0
NM_006581	10690	FUT9	fucosyltransferase 9 (alpha (1,3) fucosyltransferase)	0	0	0	2.163	2.163	2.163	0	0	0	0
NM_178556	339976	TRIML1	tripartite motif family-like 1	0	0.2183	0	1.168	1.168	1.168	0	0	0	0
NM_024969	80034	CSRNP3	cysteine-serine-rich nuclear protein 3	-1.303	0	0	2.487	2.487	2.985	0	0	0	0
NM_198485	285386	TPRG1	tumor protein p63 regulated 1	-0.9955	0.07343	-0.1336	1.633	2.016	1.499	0.06179	0.3737	-0.1089	0
NM_005401	5784	PTPN14	protein tyrosine phosphatase, non-receptor type 14	-0.4714	-0.1325	-0.09099	0.8183	1.265	1.074	-0.1839	-0.2323	0.01847	0
NM_003245	7053	TGM3	transglutaminase 3 (E polypeptide, protein-glutamine-gamma-glutamyltransferase)	-0.4691	-0.5679	-1.159	3.014	2.654	1.22	-0.03499	0.2276	0.4091	0
NM_022444	6561	SLC13A1	solute carrier family 13 (sodium/sulfate symporters), member 1	-0.1265	-0.2633	-0.4254	1.303	1.193	0.6946	0	0	0	0
NM_144492	23562	CLDN14	claudin 14	-0.4048	-0.1542	-0.5464	1.347	1.45	1.217	-0.006222	0.1986	-0.04419	0
NM_031883	56139	PCDHA13	protocadherin alpha 13; protocadherin alpha 10; protocadherin alpha subfamily C, 1; protocadherin alpha subfamily C, 2	-1.045	0	-1.19	1.921	2.085	1.507	-0.6039	0.08145	0	0
NM_001018060	150209	AIFM3	apoptosis-inducing factor, mitochondrion-associated, 3	-0.2791	-0.05381	-0.2842	0.6267	1.073	0.6586	0.3038	0.07019	0.2634	0
NM_014368	26468	LHX6	LIM homeobox 6	-0.02312	-0.39	-0.06059	0.8989	1.276	0.6834	0.03253	-0.003412	0.2819	0
NM_004696	9122	SLC16A4	solute carrier family 16, member 4 (monocarboxylic acid transporter 5)	-0.1933	-0.02716	-0.5631	1.186	2.101	1.241	0.3564	-0.7502	-0.06928	0
NM_006668	10858	CYP46A1	cytochrome P450, family 46, subfamily A, polypeptide 1	0.1705	0.5135	-0.531	1.431	2.005	0.7546	0.2242	0	0	0
NM_005181	761	CA3	carbonic anhydrase III, muscle specific	-0.03735	0.7772	-0.3891	1.472	1.61	0.3539	-0.2439	0.4537	-0.104	0
NM_032578	84665	MYPN	myopalladin	-0.2108	0.4642	-0.1244	0.6548	1.025	0.02396	0.185	0.04799	-0.03269	0
NM_001029880	57713	SFMBT2	Scm-like with four mbt domains 2	-0.2869	0.05549	-0.02672	0.5818	1.115	0.2899	-0.08221	0.09985	0.09193	0
NM_014055	28981	IFT81	intraflagellar transport 81 homolog (Chlamydomonas)	0.0391	-0.4218	-0.5664	2.688	1.805	1.385	-0.1691	-0.1657	-1.094	0
NM_025135	80206	FHOD3	formin homology 2 domain containing 3	-0.01932	-0.555	-0.01903	1.587	0.9504	1.023	0.422	-0.07853	-0.3625	0
NM_018704	55917	CTTNBP2NL	CTTNBP2 N-terminal like	-0.1707	-0.1492	-0.2621	1.097	0.8577	0.08403	-0.1142	-0.2774	-0.1846	0
NM_144702	149499	C1ORF92	chromosome 1 open reading frame 92	0.4541	-0.03973	-1.153	1.678	1.946	1.055	-0.6804	-0.9012	0.7614	0
NM_052944	115584	SLC5A11	solute carrier family 5 (sodium/glucose cotransporter), member 11	0.2414	0.09743	-0.5494	1.006	0.7405	0.8511	-0.05089	-0.308	0.04719	0
NM_173568	89766	UMODL1	uromodulin-like 1	-0.03476	-0.3022	-0.5712	3.252	1.369	2.044	1.625	-0.2912	0.158	0
NM_003125	6699	SPRR1B	small proline-rich protein 1B (cornifin)	-0.1141	0.1286	-0.4399	1.33	0.7303	0.5925	0.691	0.2367	0.2552	0
NM_021998	7552	ZNF711	zinc finger protein 711	-0.4326	-0.2346	-0.3874	1.038	0.4886	0.6306	0.5339	0.2667	-0.194	0
NM_173086	286887	KRT6C	keratin 6C	0.5332	1.09	-0.08744	1.527	1.49	2.22	-0.5948	0.7227	-0.5617	0
NM_005260	2661	GDF9	growth differentiation factor 9	0.1529	1.068	0.1409	0.9023	1.529	1.754	-0.1506	0.6822	-0.3242	0
NM_017493	54726	OTUD4	OTU domain containing 4	0.4086	0.7871	0.008525	0.971	0.9744	1.058	0.001415	-0.04398	-0.3316	0
NM_005421	6887	TAL2	T-cell acute lymphocytic leukemia 2	0.4364	0.439	0.1071	0.792	1.091	1.009	0.08674	0.07934	-0.4972	0
NM_024867	79925	SPEF2	sperm flagellar 2	0.395	0.4355	0.7128	0.7425	1.101	1.666	0.1805	-0.6753	-0.5211	0
NM_001874	1368	CPM	carboxypeptidase M	0.3504	0.5675	0.1868	0.5436	0.7599	1.628	-0.122	-0.5081	-0.5297	0
NM_016571	51557	LGSN	lengsin, lens protein with glutamine synthetase domain	-0.1906	0.8397	0.642	0.7302	1.249	2.227	-0.3523	-0.375	-0.9837	0
NM_052886	114569	MAL2	mal, T-cell differentiation protein 2	0.04283	0.4689	0.5169	0.7907	1.355	1.487	-0.5997	-0.07092	-1.163	0
NM_198081	256380	SCML4	sex comb on midleg-like 4 (Drosophila)	-0.0311	0.4486	0.6334	0.006289	1.1	1.546	0.04867	-0.2824	-0.4062	0
NM_001491	2651	GCNT2	glucosaminyl (N-acetyl) transferase 2, I-branching enzyme (I blood group)	-0.05069	0.1893	-0.0358	0.8703	1.342	1.972	-0.1053	-0.129	-0.3735	0
NM_052860	91975	ZNF300	zinc finger protein 300	0.3268	0.131	0.0483	0.5171	1.676	1.501	-0.2246	-0.1319	-0.6474	0
NM_153345	135932	TMEM139	transmembrane protein 139	-0.2881	0.02374	0.008249	0.5358	1.024	0.9	0.1468	-0.1928	-0.5056	0
NM_152605	163115	ZNF781	zinc finger protein 781	0.02278	0.3301	0.002091	0.2874	1.269	1.279	0.08448	0.229	-0.3104	0
NM_144974	160857	CCDC122	coiled-coil domain containing 122	-0.02382	0.5604	0.06667	0.08643	1.247	0.8569	0.07245	0.1348	-0.1198	0
NM_144585	116085	SLC22A12	solute carrier family 22 (organic anion/urate transporter), member 12	-0.1361	0.1094	0.1855	0.1451	1.128	0.7327	0.2956	-0.01452	-0.2786	0
NM_005806	10215	OLIG2	oligodendrocyte lineage transcription factor 2	0.1409	0.3735	0.5523	1.542	0.6492	0.8322	0.2951	-0.2578	-0.475	0
NM_014312	23584	VSIG2	V-set and immunoglobulin domain containing 2	0.2674	0.4565	0.3118	1.097	0.6093	1.055	0.09809	-0.2517	-0.6508	0
NM_198403	221938	MMD2	monocyte to macrophage differentiation-associated 2	-0.1329	-0.5143	0.644	1.116	1.552	1.659	-0.3405	-0.2041	-0.2041	0
NM_005508	1233	CCR4	chemokine (C-C motif) receptor 4	0.5695	0.164	0.6894	2.243	2.175	2.237	-1.261	-0.8979	-0.6931	0
NM_138415	112885	PHF21B	PHD finger protein 21B	-0.05574	0.09085	0.7639	1.791	1.798	1.835	-0.494	-1.061	-0.946	0
NM_015848	51350	KRT76	keratin 76	0.05588	-0.2783	0.1089	1.458	0.8194	0.8341	-0.4062	-0.7834	-0.7396	0
NM_178130	347736	TXNDC6	thioredoxin domain containing 6	0.03234	-0.1563	0.2008	1.329	0.7383	1.405	-0.05941	-0.7797	-0.204	0
NM_023919	50837	TAS2R7	taste receptor, type 2, member 7	-0.2406	-0.2406	0.9405	0.8625	0.8625	1.98	-1.053	-0.9577	-0.9577	0
NM_015553	26034	IPCEF1	interaction protein for cytohesin exchange factors 1	-0.07936	0.09467	0.2413	0.3514	0.1383	1.017	-0.2031	-0.2509	-0.2288	0
NM_004828	9436	NCR2	natural cytotoxicity triggering receptor 2	0.5948	-0.5414	0.3245	1.72	0.8671	1.249	-1.168	-0.0713	-0.7335	0
NM_001828	1178	CLC	Charcot-Leyden crystal protein	-0.5975	-0.638	0.174	1.467	1.157	1.548	-0.5616	-0.6441	0.379	0
NM_014548	29767	TMOD2	tropomodulin 2 (neuronal)	-0.3572	0.5311	0.2026	0.5459	1.18	0.7256	-0.3379	0.9028	0.02717	0
NM_002432	4332	MNDA	myeloid cell nuclear differentiation antigen	-0.7164	-0.1491	-0.3457	0.8294	1.293	1.769	0	1.494	0	0
NM_201649	6536	SLC6A9	solute carrier family 6 (neurotransmitter transporter, glycine), member 9	-0.2067	-0.4116	0.07065	0.8788	1.033	0.3671	-0.1569	0.9717	0.2132	0
NM_182906	10462	CLEC10A	C-type lectin domain family 10, member A	-0.7962	-0.7974	0.04194	1.02	2.15	1.061	-0.3118	0.6745	-0.3541	0
NM_201591	2823	GPM6A	glycoprotein M6A	-0.3727	0.3367	-0.271	1.337	1.069	0.3788	-0.1514	0.7523	-0.5232	0
NM_024621	79674	VEPH1	ventricular zone expressed PH domain homolog 1 (zebrafish)	-0.2341	-0.5257	0.1905	0.8578	0.6988	0.09313	-0.2617	1.008	-0.5339	0
NM_001018084	NA	NA	NA	-0.2732	-0.6907	-0.4225	1.386	0.5055	1.803	0.882	-0.1585	-0.2683	0
NM_024719	79774	GRTP1	growth hormone regulated TBC protein 1	-0.2689	-0.4654	-0.09637	0.8779	1.176	1.222	0.5638	0.05427	-0.03085	0
NM_003458	8927	BSN	bassoon (presynaptic cytomatrix protein)	-0.5879	-0.3218	0.1182	0.7379	1.034	1.459	0.4186	0.08741	-0.5303	0
NM_173493	139135	PASD1	PAS domain containing 1	-0.1038	-0.4531	0.14	0.4571	0.4977	1.401	-0.07543	0.1232	-0.0906	0
NM_014880	9936	LY75	CD302 molecule; lymphocyte antigen 75	-0.3189	-0.1636	-0.3387	0.9144	0.6624	1.494	-0.4261	0.1086	-0.276	0
NM_004043	438	ASMT	acetylserotonin O-methyltransferase	-0.5838	-0.4996	-0.3615	0.3255	0.1162	1.522	0.4638	0.2557	-0.2217	0
NM_001042357	NA	PTPN20B	protein tyrosine phosphatase, non-receptor type 20B; protein tyrosine phosphatase, non-receptor type 20A	-1.24	-1.438	-0.7276	1.445	1.874	2.349	-1.128	1.184	-1.283	0
NM_001001996	2824	GPM6B	glycoprotein M6B	-1.416	-1.397	-0.5753	0.8354	1.138	2.463	0.02529	0.2232	-1.542	0
NM_152454	NA	NA	NA	-0.8767	-0.2734	-0.3423	0.7503	0.7368	0.7185	-0.2773	-0.339	-1.044	0
NM_000280	5080	PAX6	paired box 6	-1.163	-0.6338	-0.4934	0.903	0.9265	1.438	-0.3512	-0.259	-1.602	0
NM_031273	56156	TEX13B	testis expressed 13B	-1.174	-1.456	-0.2923	0.8211	0.5214	1.472	-0.2008	0.6365	0.4139	0
NM_015162	23205	ACSBG1	acyl-CoA synthetase bubblegum family member 1	-0.7891	-1.37	-0.3701	0.6558	1.644	1.385	-0.1304	0.4327	0.09088	0
NM_020814	57574	38047	membrane-associated ring finger (C3HC4) 4	-0.7669	-1.264	-0.6555	0.4959	1.061	1.061	-0.6987	0.1552	0.1552	0
NM_030788	81501	TM7SF4	transmembrane 7 superfamily member 4	-1.08	-1.48	-0.247	0	1.183	0.9939	0	0	0	0
NM_003294	7177	TPSAB1	tryptase alpha/beta 1; tryptase beta 2	-1.77	-0.8388	-0.3061	0.255	1.232	2.573	-0.6237	-0.3513	0.1719	0
NM_175878	150165	XKR3	XK, Kell blood group complex subunit-related family, member 3	-1.246	-0.1073	0.7906	0.6761	1.693	1.765	-0.8449	-0.7735	-1.018	0
NM_001039617	131540	ZDHHC19	zinc finger, DHHC-type containing 19	-0.208	-0.3163	-0.5592	0.4689	1.476	1.103	-1.128	0.05107	0.06799	0
NM_006566	10666	CD226	CD226 molecule	-0.9418	-0.5546	-0.7679	0.9033	2.25	1.098	-1.067	-0.2143	-0.4335	0
NM_147192	127343	DMBX1	diencephalon/mesencephalon homeobox 1	-0.5089	-0.5624	-0.2036	0.1519	1.187	1.044	-0.8185	-0.6342	-0.4945	0
NM_173666	729839	LOC729839	similar to DTW domain containing 2; DTW domain containing 2	-0.1091	0.06329	-0.1852	0.2776	0.6575	0.5078	-1.053	-0.1572	0.1862	0
NM_019888	4159	MC3R	melanocortin 3 receptor	-0.3928	0.3974	-0.2907	0.02187	0.6049	0.5398	-1.112	-0.1944	0.04841	0
NM_000353	6898	TAT	tyrosine aminotransferase	-0.3888	-0.1413	0.1424	0.5116	0.9034	0.7991	-1.737	-0.7408	-0.1787	0
NM_005554	3853	KRT6A	keratin 6A	-0.934	-0.224	-0.04186	0.2927	1.554	0.6793	-1.829	-0.3494	-0.1587	0
NM_006017	8842	PROM1	prominin 1	-1.084	-1.066	-0.3338	1.121	0.7897	0.5922	-1.449	-0.2134	0.2999	0
NM_002312	3981	LIG4	ligase IV, DNA, ATP-dependent	-0.3205	0.2156	0.05345	0.2645	0.3786	1.2	-0.5744	0.3788	-0.04106	0
NM_031264	53841	CDHR5	mucin-like protocadherin	-0.9567	0	0	0.2026	0.2026	1.509	-0.6293	0.2224	0.2224	0
NM_014191	6334	SCN8A	sodium channel, voltage gated, type VIII, alpha subunit	-0.8529	0.1829	-0.4336	0.575	0.1808	1.041	-0.4239	-0.2787	-0.1702	0
NM_001005234	26735	OR1L3	olfactory receptor, family 1, subfamily L, member 3	0.4898	-0.3456	-0.3456	0.8674	0	1.607	-0.751	0.06655	-0.5485	0
NM_207414	389690	FLJ43860	FLJ43860 protein	-0.594	-0.06824	-0.3695	1.037	-0.2861	1.876	-1.907	-0.5678	-0.8555	0
NM_030958	81796	SLCO5A1	solute carrier organic anion transporter family, member 5A1	-0.5073	-0.6128	-0.3333	0.5632	0.7767	1.533	-1.43	0.1379	-0.8034	0
NM_177483	2822	GPLD1	glycosylphosphatidylinositol specific phospholipase D1	-0.6349	-0.9777	-0.2955	-0.1175	0.3329	2.12	-2.266	-0.09106	-1.202	0
NM_020826	57586	SYT13	synaptotagmin XIII	-0.02712	-0.8888	-0.1324	1.207	0.4114	0.8077	-0.1059	0.6958	-0.3325	0
NM_138574	NA	HDGFL1	NA	0.1128	-0.2477	-0.3239	1.162	0.5178	0.5551	-0.4419	0.1927	0.02491	0
NM_145026	221409	SPATS1	spermatogenesis associated, serine-rich 1	0.3065	-0.9592	-1.128	1.244	0.4533	0.972	-0.9535	0.1181	-0.354	0
NM_021071	420	ART4	ADP-ribosyltransferase 4 (Dombrock blood group)	0.5026	0.07275	-0.06186	-0.1325	0.7475	1.028	-0.09903	0.2787	-0.2233	0
NM_025107	80177	MYCT1	myc target 1	0.226	-0.3725	-0.2479	-0.665	1.576	1.522	-0.363	0.4042	-0.8521	0
NM_153606	149647	FAM71A	family with sequence similarity 71, member A	0.05893	-0.1911	-0.6626	-0.08758	0.6364	2.138	-0.6938	0.7696	-0.6938	0
NM_004277	9481	SLC25A27	solute carrier family 25, member 27	-0.129	-0.2592	-0.8705	-0.2633	0.8598	1.883	0.2501	-0.1828	-0.6894	0
NM_019602	56244	BTNL2	butyrophilin-like 2 (MHC class II associated)	-0.1154	-0.06827	-0.208	0.04194	1.062	1.356	-0.07552	-0.5867	-0.2028	0
NM_017935	55024	BANK1	B-cell scaffold protein with ankyrin repeats 1	-0.3153	-0.195	-0.4862	-0.3387	0.7746	1.411	-0.6745	-0.3792	-0.08037	0
NM_173849	145258	GSC	goosecoid homeobox	-0.4042	-0.0593	-0.3111	-0.2816	1.069	0.6579	0.3862	0.02065	-0.1184	0
NM_133329	170850	KCNG3	potassium voltage-gated channel, subfamily G, member 3	-0.6583	-0.1079	-0.4887	-0.6432	1.197	1.038	-0.1673	0.008925	-0.2337	0
NM_024768	79825	CCDC48	coiled-coil domain containing 48	-0.0698	0.2246	-1.043	0.4166	1.104	0.7304	-0.02501	0.3838	-0.875	0
NM_006605	10738	RFPL2	ret finger protein-like 2; ret finger protein-like 3	-0.8855	0.3737	-1.013	-0.1303	0.4884	1.026	-0.3911	-0.218	-0.9152	0
NM_144602	123970	C16ORF78	chromosome 16 open reading frame 78	-0.07299	-0.3505	-0.3206	1.321	1.06	0.5189	-0.283	0.159	1.035	0
NM_001723	667	DST	dystonin	0.3102	-0.6469	0.0154	1.055	1.074	0.5579	-0.1583	-0.1361	0.9465	0
NM_005424	7075	TIE1	tyrosine kinase with immunoglobulin-like and EGF-like domains 1	-0.1755	-1.166	-0.3513	1.294	1.595	0.133	0.5063	0.02732	0.9259	0
NM_138454	115861	NXNL1	nucleoredoxin-like 1	0.407	-0.001521	-0.1131	0.7825	0.4095	0.3293	0.1063	-0.4334	1.201	0
NM_003301	7201	TRHR	thyrotropin-releasing hormone receptor	-0.2923	-0.3066	-0.6407	1.609	0.4568	1.801	0	0	1.34	0
NM_152327	122481	AK7	adenylate kinase 7	-0.3269	0.05041	-0.91	1.305	0.33	1.337	0.8376	0.1846	0.9126	0
NM_006042	9955	HS3ST3A1	heparan sulfate (glucosamine) 3-O-sulfotransferase 3A1	-1.304	-1.103	-0.283	1.751	0.6254	1.067	0.04086	-0.2427	1.636	0
NM_006215	5267	SERPINA4	serpin peptidase inhibitor, clade A (alpha-1 antiproteinase, antitrypsin), member 4	-0.4692	-0.7713	-0.2802	1.159	0.242	0.9693	0.1511	0.07776	0.364	0
NM_001506	2854	GPR32	G protein-coupled receptor 32	-0.7	-0.3568	-0.3609	1.093	-0.07566	0.6482	0.0928	0.1489	0.2346	0
NM_145912	150372	NFAM1	NFAT activating protein with ITAM motif 1	-1.081	-0.9425	-0.5612	1.115	0	0.934	1.381	0	0.7542	0
NM_152737	221687	RNF182	ring finger protein 182	0.1438	-0.4675	-0.7326	0.5827	0.8245	1.06	0.4874	0.1077	0.2279	0
NM_152615	165631	PARP15	poly (ADP-ribose) polymerase family, member 15	0.1838	-0.03739	-1.269	0.2743	0.5225	1.265	0.3079	0.2002	0.6417	0
NM_007102	2981	GUCA2B	guanylate cyclase activator 2B (uroguanylin)	-0.6937	-0.2534	-0.9577	1.22	0.4126	1.898	-0.3309	0.5265	0.5265	0
NM_174918	199675	C19ORF59	chromosome 19 open reading frame 59	-0.2628	-0.3401	-0.9552	0.8008	-0.1261	1.846	-0.7931	0.3231	0.2123	0
NM_130387	142686	ASB14	ankyrin repeat and SOCS box-containing 14	0.1898	-0.4066	-1.109	0.3637	0.09784	1.592	-0.2369	0.486	0.486	0
NM_002262	3824	KLRD1	killer cell lectin-like receptor subfamily D, member 1	0.1986	0.02674	0.05743	-0.6656	0.6773	1.268	0.5811	-0.08012	0.4321	0
NM_019087	54622	ARL15	ADP-ribosylation factor-like 15	0.4398	0.3624	0.3868	-0.8094	0.3123	1.383	0.101	-0.2594	0.3572	0
NM_000777	1577	CYP3A5	cytochrome P450, family 3, subfamily A, polypeptide 5	-0.0998	0.07499	1.119	0.09235	0.2439	3.615	0.9108	0.1879	-0.1899	0
NM_012352	26189	OR1A2	olfactory receptor, family 1, subfamily A, member 2	0.1481	-0.02074	-0.1473	0.2641	0.5902	1.671	0.7368	0	0.393	0
NM_025087	80157	CWH43	hypothetical protein FLJ21511	0	0	0	0	0	1.349	0.9639	0	0	0
NM_030642	80831	APOL5	apolipoprotein L, 5	-0.6574	-0.3044	-1.346	-0.0578	0.008173	2.477	0.9537	-0.7356	0.8524	0
NM_031416	NA	NA	NA	-0.7074	-0.379	-0.9313	0.9741	-0.1952	2.667	0.4198	-0.8807	0.1542	0
NM_182587	285175	UNC80	chromosome 2 open reading frame 21	-0.03175	-0.03175	-0.03175	-0.01793	0.1338	1.897	-0.07182	0	0.9001	0
NM_031891	28316	CDH20	cadherin 20, type 2	0	0	0	0	0	1.361	0	0	0.3234	0
NM_172376	27133	KCNH5	potassium voltage-gated channel, subfamily H (eag-related), member 5	0.09535	0.1939	0.09071	-0.4516	-0.1085	2.006	-0.3286	-0.112	-0.3262	0
NM_207482	NA	NA	NA	0	0	0	0	0	1.025	0	0	0	0
NM_000824	2743	GLRB	glycine receptor, beta	-0.3707	-0.3553	-0.5004	-0.352	-0.299	3.11	-0.3219	-0.1853	-0.2662	0
NM_152311	119467	CLRN3	clarin 3	-0.3452	-0.3452	0.1992	0	0	1.096	0	0	0	0
NM_000784	1593	CYP27A1	cytochrome P450, family 27, subfamily A, polypeptide 1	-0.2312	-0.3295	-0.08251	0.01855	0.00163	1.109	-0.02848	0.003556	-0.01818	0
NM_198129	3909	LAMA3	laminin, alpha 3	-0.4056	-0.2452	-0.5381	-0.08465	-0.3414	1.846	-0.05245	0.5576	0.1963	0
NM_002241	3766	KCNJ10	potassium inwardly-rectifying channel, subfamily J, member 10	-0.2948	-0.3436	-0.3256	0.03084	0.03359	1.375	-0.415	0.1544	0.2291	0
NM_144661	143379	C10ORF82	chromosome 10 open reading frame 82	-0.2809	-0.7996	-0.1203	-0.296	-0.1754	1.328	-0.3541	-0.04547	-0.08526	0
NM_021958	3142	HLX	H2.0-like homeobox	-0.08091	-0.6547	0.01015	-0.1553	0.3579	1.816	-0.5662	-0.7209	0.1989	0
NM_001034832	6759	SSX4B	synovial sarcoma, X breakpoint 4; synovial sarcoma, X breakpoint 4B	-0.6523	0.9366	-0.9817	-0.3276	0.2265	1.56	-0.009078	0.4645	1.237	0
NM_194284	137075	CLDN23	claudin 23	-0.4711	0.1923	-0.466	-0.1426	0.0141	1.202	-0.1103	0.09311	0.8474	0
NM_152278	56849	TCEAL7	transcription elongation factor A (SII)-like 7	-0.9902	0.3156	-0.8149	-0.4175	0.5497	1.427	0.5825	0.2584	0.3656	0
NM_170744	219699	UNC5B	unc-5 homolog B (C. elegans)	-2.376	0.2524	-0.3206	-0.09947	0.3596	1.243	0.3968	0.3572	0.6696	0
NM_020711	57471	ERMN	ermin, ERM-like protein	-1.071	0.0637	-0.402	0.1254	-0.005478	0.3649	-0.4457	0.1406	0.4328	0
NM_000410	3077	HFE	hemochromatosis	-0.5497	-0.0968	0.523	0.8338	0.9503	0.5647	-1.169	-0.7412	0.9726	0
NM_173197	30819	KCNIP2	Kv channel interacting protein 2	-1.124	0	-0.327	0.3667	0.8162	-0.2447	0.3486	0.1045	0.6693	0
NM_004244	9332	CD163	CD163 molecule	-1.102	0.313	-0.642	0.3001	1.292	0.4831	-0.274	0	0	0
NM_004171	6506	SLC1A2	solute carrier family 1 (glial high affinity glutamate transporter), member 2	-0.2785	-0.2202	0.7332	0.3525	1.464	-0.05933	0.05828	-0.07102	-0.2258	0
NM_004061	1010	CDH12	cadherin 12, type 2 (N-cadherin 2)	0.7373	0.1106	-0.1471	0.7686	2.131	0.2108	0.007929	0.0626	0.04816	0
NM_006580	10686	CLDN16	claudin 16	0.9019	0	0	0	1.401	0	0	0	0	0
NM_012232	284119	PTRF	polymerase I and transcript release factor	0.4895	-0.06055	0.03313	0.1002	1.042	-0.02814	0.1446	-0.0823	0.3452	1
NM_012261	24141	C20ORF103	chromosome 20 open reading frame 103	0.641	0.071	0.2357	0.0586	2.055	0.1714	-0.222	0.1092	-0.473	0
NM_021948	63827	BCAN	brevican	0.5795	-0.01229	-0.3137	0.2953	1.114	0.1378	-0.1351	-0.4311	-0.1719	0
NM_006639	10800	CYSLTR1	cysteinyl leukotriene receptor 1	-0.3979	0.3393	0.1713	0.1088	1.357	0.4957	0.03916	0.02375	-0.01745	0
NM_020353	57088	PLSCR4	phospholipid scramblase 4	-0.1588	0.1784	0.795	-0.2902	2.1	-0.2631	0.08458	0.07061	-0.06464	0
NM_152763	254268	AKNAD1	chromosome 1 open reading frame 62	-0.4416	1.903	0.5596	0	5.996	0	0	0	0	0
NM_000921	5139	PDE3A	phosphodiesterase 3A, cGMP-inhibited	-0.2601	0.02637	-0.06681	-0.5747	3.044	-0.3887	0.3937	0.6695	0.2608	0
NM_057159	1902	LPAR1	lysophosphatidic acid receptor 1	-0.1521	-0.08778	-0.2098	-0.3726	3.381	-0.1667	0.1238	-0.06378	-0.2308	0
NM_033277	90070	LACRT	lacritin	0	0	0	0	1.811	0	0	0	0	0
NM_017609	NA	C10ORF92	NA	0	0	0	0	1.757	0	0	0	0	0
NM_001001877	86614	HSFY1	heat shock transcription factor, Y-linked 1; heat shock transcription factor, Y linked 2	0	0	0	0	1.05	0	0	0	0	0
NM_000910	4887	NPY2R	neuropeptide Y receptor Y2	0	0	0	0	1.628	0	0	0	0	0
NM_198491	339145	FAM92B	family with sequence similarity 92, member B	0	0	0	0	1.056	0	0	0	0	0
NM_207299	54886	LPPR1	plasticity related gene 3	-0.1288	0.1259	-0.1067	-0.08094	2.046	-0.4596	-0.0968	0.02627	-0.1192	0
NM_003238	7042	TGFB2	transforming growth factor, beta 2	0.02436	0.2435	0.0106	-0.09587	1.517	-0.4322	-0.1673	0.09993	-0.1022	0
NM_015236	23284	LPHN3	latrophilin 3	-0.1665	-0.1146	0.3246	-0.2326	2.085	-0.6161	-0.1582	0.4048	-0.1431	0
NM_003015	6425	SFRP5	secreted frizzled-related protein 5	-0.3487	-0.1048	-0.3465	0	1.43	0	0	0	0	0
NM_001009555	152503	SH3D19	SH3 domain containing 19	-0.2906	-0.3694	0.1221	0.2366	1.249	0.1822	0.26	-0.01957	0.1916	0
NM_172369	714	C1QC	complement component 1, q subcomponent, C chain	-0.198	-0.2117	-0.02353	0.1485	1.061	-0.265	0.5171	0.04147	0.04147	0
NM_004304	238	ALK	anaplastic lymphoma receptor tyrosine kinase	-0.1911	-1.311	-0.9769	-0.5027	3.26	0.206	0.7813	-0.2619	-0.3469	0
NM_016180	51151	SLC45A2	solute carrier family 45, member 2	0.03787	0.1137	0.05285	0.3959	1.333	0.01019	0.07452	-0.2702	-0.3242	0
NM_018700	55521	TRIM36	tripartite motif-containing 36	-0.1676	-0.01773	-0.273	0.1622	1.68	0.2702	-0.2644	-0.6283	-0.3943	0
NM_024888	79948	LPPR3	plasticity-related gene 2	-0.03477	-0.05728	0.3401	-0.3161	1.263	-0.209	-0.2239	-0.5263	-0.3501	0
NM_004098	2018	EMX2	empty spiracles homeobox 2	0	0	0	0	1.134	0	-0.5557	-0.7189	-0.5557	0
NM_001008740	127391	TMCO2	transmembrane and coiled-coil domains 2	0.1523	0.03636	0.253	0.6132	1.264	-0.6119	0.05966	0.496	-0.3345	0
NM_178423	9734	HDAC9	histone deacetylase 9	-0.1346	0.09697	0.335	0.937	1.675	-0.6314	-0.8486	-0.3606	-0.5351	0
NM_001025069	10777	ARPP21	cyclic AMP-regulated phosphoprotein, 21 kD	-0.05094	0.05283	1.038	-0.08481	1.22	-0.362	-0.3794	-0.4491	-1.526	0
NM_000655	6402	SELL	selectin L	0.2451	0.108	-0.3646	-0.4676	1.108	0.2612	-0.1191	-0.9301	-0.8447	0
NM_004975	3745	KCNB1	potassium voltage-gated channel, Shab-related subfamily, member 1	0.131	-1.231	0.4377	-0.1039	1.619	0.6424	-0.5926	-1.158	-0.8899	0
NM_004189	8403	SOX14	SRY (sex determining region Y)-box 14	0	-0.837	0	0	1.081	0	-0.5096	-0.5096	-0.5096	0
NM_080607	128434	VSTM2L	V-set and transmembrane domain containing 2 like	0.5042	-0.7063	-1.141	-0.02213	-0.2632	0.2882	-0.1386	0.7672	1.822	0
NM_139056	170690	ADAMTS16	ADAM metallopeptidase with thrombospondin type 1 motif, 16	0.5518	-0.6421	-1.54	0.02484	-0.3052	0.5324	-0.2862	0.9556	0.9108	0
NM_213596	121643	FOXN4	forkhead box N4	0.1951	-0.7565	-0.8872	-0.4241	-0.394	1.128	0.1673	0.1232	0.651	0
NM_015460	25924	MYRIP	myosin VIIA and Rab interacting protein	1.099	-1.028	-1.308	-0.1039	-0.107	0.1868	0.06451	0.04852	0.1304	0
NM_015585	26074	C20ORF26	chromosome 20 open reading frame 26	0.4817	-0.6086	-1.743	-0.3692	-0.7519	0.5991	-0.2737	-0.2737	-0.2737	0
NM_031939	83876	MRO	maestro	1.28	-0.4101	-1.175	-0.6092	-0.4224	-1.393	0.956	1.453	0.02465	0
NM_005478	10022	INSL5	insulin-like 5	0.676	-0.6759	-0.925	0.2218	-0.2847	-1.004	0.3671	0.2386	0	0
NM_174911	157638	FAM84B	family with sequence similarity 84, member B	0.1434	-0.06199	-1.246	-0.1616	-0.1172	-0.543	0.0007721	1.237	0.4081	0
NM_001131	167	CRISP1	cysteine-rich secretory protein 1	0.3018	-0.05911	-1.013	0	0	-0.3118	0	0.9342	-0.1953	0
NM_001939	1821	DRP2	dystrophin related protein 2	-0.9568	-1.703	-2.791	0.001621	-0.2066	-1.862	0.4372	1.878	1.455	0
NM_058165	116255	MOGAT1	monoacylglycerol O-acyltransferase 1	0.3527	-0.5429	-1.168	-0.4662	-1.044	-0.3868	-0.312	0.5887	0.1195	0
NM_021165	57795	FAM5B	family with sequence similarity 5, member B	-1.254	0.1242	0.0619	0	0	-1.234	0.4794	1.104	1.104	0
NM_018939	56130	PCDHB6	protocadherin beta 6	-1.577	0	0	-0.3116	0	-0.8	0.3809	0.7198	0.7198	0
NM_000514	2668	GDNF	glial cell derived neurotrophic factor	-1.355	-0.2355	-0.04694	-0.4426	0.08616	-0.7479	-0.05962	0.3204	0.4221	0
NM_002071	2774	GNAL	guanine nucleotide binding protein (G protein), alpha activating activity polypeptide, olfactory type	-0.8044	-0.3406	-0.5818	-0.5589	-0.3161	-0.6309	0.2531	1.689	0.1013	0
NM_152704	219287	FAM123A	family with sequence similarity 123A	-1.698	-0.5876	-1.6	-0.6799	0.1342	-0.3212	0.2662	1.926	0.3923	0
NM_005074	6568	SLC17A1	solute carrier family 17 (sodium phosphate), member 1	-1.311	0.5586	-1.549	-0.1669	-0.3646	-0.9851	0.5828	1.4	0.08161	0
NM_018557	53353	LRP1B	low density lipoprotein-related protein 1B (deleted in tumors)	-0.8958	0.2885	-0.7526	-0.1988	-0.2117	-0.939	-0.4946	1.096	0.2033	0
NM_024007	1879	EBF1	early B-cell factor 1	-2.458	-0.1315	-1.087	0.08307	-0.1093	-1.171	-0.7059	1.59	0.7436	0
NM_001362	1735	DIO3	deiodinase, iodothyronine, type III	-0.9977	0.4006	-0.5467	-1.005	0.09784	-0.2764	-0.5371	0.6855	1.038	0
NM_144968	158787	RIBC1	RIB43A domain with coiled-coils 1	-2.326	0.1413	-0.7087	-1.365	-0.0875	-0.06665	-0.2859	0.3344	1.074	0
NM_138939	131450	CD200R1	CD200 receptor 1	-1.261	0.2975	-0.1891	0.3668	0.2792	-0.4187	-0.06237	0.2535	-0.3016	0
NM_000197	3293	HSD17B3	hydroxysteroid (17-beta) dehydrogenase 3	-1.218	0	-0.2519	0	-0.5546	0	-0.6085	0.4885	0	0
NM_198239	8838	WISP3	WNT1 inducible signaling pathway protein 3	-1.038	0	0	0	0	0	0	-0.09622	0	0
NM_005266	2702	GJA5	gap junction protein, alpha 5, 40kDa	-1.394	0	0	0.0138	0.0138	0.0138	0	0	0	0
NM_020482	9457	FHL5	four and a half LIM domains 5	-1.361	0	0	-0.2329	0	0	0	0	0	0
NM_003787	8715	NOL4	nucleolar protein 4	-1.155	0	0	0	0	0	-0.346	0	0	0
NM_000794	1812	DRD1	dopamine receptor D1	-1.022	0	0	0	0	-0.3119	-0.336	0	0	0
NM_139264	NA	NA	NA	-1.361	-0.2582	-0.3573	-0.1209	-0.6727	-0.2995	0.2167	0.06026	-0.08154	0
NM_015564	26045	LRRTM2	leucine rich repeat transmembrane neuronal 2	-1.104	0.2738	-0.3577	0	-0.1383	-0.4081	-0.05109	0	-0.1991	0
NM_153604	93649	MYOCD	myocardin	-1.715	0.1878	-1.004	-0.1965	-0.1965	-0.1965	-0.4497	0.2701	0.2701	0
NM_015981	815	CAMK2A	calcium/calmodulin-dependent protein kinase II alpha	-2.377	0.09631	-1.004	-0.6484	-0.6484	-0.321	0	0	0	0
NM_005046	5650	KLK7	kallikrein-related peptidase 7	-1.19	-0.2879	-0.8165	0	-0.5751	0	0	-0.3357	0	0
NM_021153	28513	CDH19	cadherin 19, type 2	-1.176	-0.2767	0.186	0.1777	-0.2127	-0.5147	-0.07255	-0.02806	-0.11	0
NM_173080	163778	SPRR4	small proline-rich protein 4	-1.387	-0.4387	0	0	0	-0.8701	-0.4488	0	0	0
NM_153703	127435	PODN	podocan	-1.294	0	-0.947	-0.3215	0.2088	-0.2725	0	0	-0.5119	0
NM_152685	9963	SLC23A1	solute carrier family 23 (nucleobase transporters), member 1	-1.671	0.081	0.09814	-0.6733	-1.11	-0.6869	0.6939	0.1507	0.1962	0
NM_017559	54752	FNDC8	fibronectin type III domain containing 8	0.441	-1.611	-0.1511	0	1.874	0	0.2387	1.187	0.9162	0
NM_032024	83938	C10ORF11	chromosome 10 open reading frame 11	-0.4728	-0.7398	-0.7401	-0.6332	1.157	-0.4594	0.1854	1.069	0.5855	0
NM_020344	25769	SLC24A2	solute carrier family 24 (sodium/potassium/calcium exchanger), member 2	-0.3671	-0.6609	-0.9029	0.1528	0.7645	0.8015	1.192	1.192	0.351	0
NM_001276	1116	CHI3L1	chitinase 3-like 1 (cartilage glycoprotein-39)	-0.3191	-0.6515	-0.7832	0.2827	0.7448	0.6752	1.033	0.98	0.437	0
NM_005256	2620	GAS2	growth arrest-specific 2	-1.322	-0.8977	-1.223	0.2926	0.3708	0.7237	1.171	0.8721	0.9303	0
NM_147189	90362	FAM110B	family with sequence similarity 110, member B	0.02111	-1.97	-1.383	-0.4266	0.7829	1.264	1.235	1.208	1.168	0
NM_031936	83873	GPR61	G protein-coupled receptor 61	-0.2891	-1.133	-1.802	0.4305	1.164	-0.2785	1.7	0.8905	0.7736	0
NM_004948	1823	DSC1	desmocollin 1	-0.5001	-0.06121	-1.281	0.4515	0.3372	0.2042	0.8469	0.273	0.6184	0
NM_001017920	92196	DAPL1	death associated protein-like 1	-0.2123	-0.5793	-1.52	0.6953	0.1838	0.4662	0.2725	0.6361	0.2836	0
NM_002847	5799	PTPRN2	protein tyrosine phosphatase, receptor type, N polypeptide 2	-0.5963	-0.8233	-1.017	0.6158	0.8398	0.561	0.3298	0.0383	0.7935	0
NM_032649	84735	CNDP1	carnosine dipeptidase 1 (metallopeptidase M20 family)	-0.5101	-0.8847	-1.05	-0.1068	0.2846	0.1783	0.1281	2.788	1.164	0
NM_152420	138199	C9ORF41	chromosome 9 open reading frame 41	-0.3426	-0.5122	-1.072	0.2068	0.0693	-0.1083	0.3931	1.646	1.392	0
NM_152271	91694	LONRF1	LON peptidase N-terminal domain and ring finger 1	0.006548	-0.235	-0.3661	-0.1131	0.0199	-0.272	0.4095	1.165	0.8491	0
NM_001038640	653641	GOLGA6D	golgi autoantigen, golgin subfamily a, 6C; golgi autoantigen, golgin subfamily a, 6 pseudogene; golgi autoantigen, golgin subfamily a, 6D; golgi autoantigen, golgin subfamily a, 6	-0.4308	-0.9703	-0.8708	0.138	0.1205	0.4438	0.8437	1.519	0.7439	0
NM_004700	9132	KCNQ4	potassium voltage-gated channel, KQT-like subfamily, member 4	-0.2757	-1.767	-1.667	0	0	0.5105	0.4713	1.956	1.153	0
NM_019074	54567	DLL4	delta-like 4 (Drosophila)	-1.131	-1.02	-1.002	0.681	0	1.953	-0.2418	1.647	1.799	0
NM_019035	54510	PCDH18	protocadherin 18	-1.305	-0.9613	-1.338	0.581	0.05073	1.107	-0.0253	0.9604	1.027	0
NM_001432	2069	EREG	epiregulin	-0.7166	-0.7438	-1.047	0.2099	0.1353	0.5165	-0.2298	1.311	0.8399	0
NM_001584	744	MPPED2	metallophosphoesterase domain containing 2	-0.9945	-1.299	-1.202	-0.2921	0.3604	0.5407	-0.1554	1.002	0.2741	0
NM_013942	5077	PAX3	paired box 3	-2.031	-1.88	-0.9032	-0.02354	-0.1841	1.057	-0.6045	2.14	-0.07022	0
NM_004495	3084	NRG1	neuregulin 1	-0.9708	-1.234	-1.279	0.1314	-0.1207	0.4382	-0.1443	0.2861	1.614	0
NM_003941	8976	WASL	Wiskott-Aldrich syndrome-like	-2.209	-1.306	-1.486	-0.3028	0.6389	0.4634	0.4801	1.794	1.21	0
NM_012377	26658	OR7C2	olfactory receptor, family 7, subfamily C, member 2	-1.031	-0.7234	-0.7186	0.2346	0.2086	0.06028	0.1534	0.7891	0.9642	0
NM_016161	51146	A4GNT	alpha-1,4-N-acetylglucosaminyltransferase	-1.066	-1.066	-0.7176	0.4166	0.5555	-0.2771	0.3147	0.8544	0.8544	0
NM_052978	114088	TRIM9	tripartite motif-containing 9	-1.892	-1.611	-1.918	-0.3747	0.7268	-0.5378	-0.1255	1.572	2.24	0
NM_198479	284355	TPRX1	tetra-peptide repeat homeobox 1	-1.153	-0.8653	-1.003	-0.07488	-0.5805	-0.2394	-0.1775	0.8627	0.6786	0
NM_018424	54566	EPB41L4B	erythrocyte membrane protein band 4.1 like 4B	-1.795	-1.501	-1.516	-0.3684	-0.353	-0.2378	0.1258	1.726	0.9615	0
NM_004535	4661	MYT1	myelin transcription factor 1	-2.326	-0.5078	-1.328	-0.2539	0.02639	-0.4262	0.0484	0.4023	2.279	0
NM_016179	7223	TRPC4	transient receptor potential cation channel, subfamily C, member 4	-1.846	-0.1617	-1.757	1.113	1.113	1.113	0.8516	1.48	0.4849	0
NM_198179	84109	QRFPR	pyroglutamylated RFamide peptide receptor	-1.042	-0.4241	-0.6721	0.5479	0.2608	-0.0117	-0.09153	0.5433	-0.03657	0
NM_182519	149954	C20ORF186	chromosome 20 open reading frame 186	-1.288	-0.4679	-1.085	0.5319	-0.1352	0.1258	0	1.265	0	0
NM_018327	55304	SPTLC3	serine palmitoyltransferase, long chain base subunit 3	-0.4431	-0.2119	-1.148	0.5301	0.5512	-0.2301	0.1187	0.5331	-0.2006	0
NM_207481	344148	NCKAP5	Nck-associated protein 5	-0.4629	-1.236	0.06751	0.2233	0.002821	-0.0909	0.5736	0.4223	0.3531	0
NM_004112	2256	FGF11	fibroblast growth factor 11	-0.6558	-1.181	0	-0.06535	0.4521	-0.4077	0.6087	0.4783	0.01006	0
NM_014354	NA	C6ORF54	NA	-1.124	-1.711	-0.4041	-0.2357	0.2965	-0.5257	1.309	0.6814	0.6587	0
NM_001608	33	ACADL	acyl-Coenzyme A dehydrogenase, long chain	-0.8659	-1.696	-0.2647	0	-0.09009	-1.236	1.238	0.9754	1.238	0
NM_194439	285498	RNF212	ring finger protein 212	-0.4191	-0.5735	-0.3065	-0.005089	-0.06404	0.1144	1.347	-0.3027	0.7864	0
NM_030901	26333	OR7A17	olfactory receptor, family 7, subfamily A, member 17	-0.282	-0.8273	-0.1298	-0.1586	-0.1153	-0.2834	1.578	-0.4196	1.144	0
NM_005193	1046	CDX4	caudal type homeobox 4	-0.2438	-0.5972	-0.5972	0	0.2479	0	1.375	0	0	0
NM_006683	10876	EDDM3A	family with sequence similarity 12, member A	-0.7484	-0.4487	-0.4841	0	0.1567	0	1.354	0	0.7453	0
NM_213606	387700	SLC16A12	solute carrier family 16, member 12 (monocarboxylic acid transporter 12)	-0.9934	-0.9934	-0.8881	0	0	0	1.485	0	0.3547	0
NM_022169	64137	ABCG4	ATP-binding cassette, sub-family G (WHITE), member 4	-0.8712	-1.023	-0.65	-0.3717	-0.3985	-0.3922	0.6892	1.035	0.3531	0
NM_032293	84253	GARNL3	GTPase activating Rap/RanGAP domain-like 3	-0.8247	-1.051	-0.979	-0.6397	-0.3712	-0.04753	1.003	0.6889	0.5326	0
NM_181537	342574	KRT27	keratin 27	-1.396	-0.5754	-1.725	-0.3025	-0.3025	-0.3025	0.8317	0.8317	0.8317	0
NM_031476	83716	CRISPLD2	cysteine-rich secretory protein LCCL domain containing 2	-1.263	-0.002337	-0.8602	-0.4646	-0.731	-0.3893	1.022	0.4722	0.5324	0
NM_213636	9260	PDLIM7	PDZ and LIM domain 7 (enigma)	-0.4826	-0.2603	-0.4639	-0.2671	-0.3389	-0.0201	1.031	0.2035	0.3933	0
NM_022569	64579	NDST4	N-deacetylase/N-sulfotransferase (heparan glucosaminyl) 4	-1.231	-0.9392	-0.6993	-0.8231	-0.8769	-0.8056	2.156	-0.1712	1.11	0
NM_152230	253430	IPMK	inositol polyphosphate multikinase	-1.231	-0.9631	-1.42	-0.2759	-1.121	-0.8222	1.525	0.3757	0.8356	0
NM_000943	5480	PPIC	peptidylprolyl isomerase C (cyclophilin C)	-1.676	-1.245	-0.312	-0.3103	0.2012	-0.0173	1.195	-0.08865	0.3525	0
NM_014385	27036	SIGLEC7	sialic acid binding Ig-like lectin 7	-1.023	-0.9685	-0.2461	-0.3138	-0.4892	-0.2244	0.5834	-0.1977	0.6231	0
NM_182537	200909	HTR3D	5-hydroxytryptamine (serotonin) receptor 3 family member D	-1.737	-0.5105	0.3423	-0.2956	-0.3652	0.5098	0.8109	0.8141	-0.2033	0
NM_052910	114798	SLITRK1	SLIT and NTRK-like family, member 1	-0.1021	-0.7323	-0.0911	0.3198	0.6665	0.03451	0.6631	1.082	-0.08719	0
NM_000555	1641	DCX	doublecortin	-0.6256	-0.6682	-0.1698	0.006237	0.1915	-0.4054	0.5833	1.106	-0.262	0
NM_016186	51156	SERPINA10	serpin peptidase inhibitor, clade A (alpha-1 antiproteinase, antitrypsin), member 10	-1.293	-1.235	-0.5486	-1.355	0.8367	0.5993	0.4404	1.523	-0.5339	0
NM_001372	1770	DNAH9	dynein, axonemal, heavy chain 9	-0.6493	-0.7154	0.3282	-0.4818	-0.1667	-0.2921	0.4423	1.081	0.6026	0
NM_138413	112817	DHDPSL	N-acetylneuraminate pyruvate lyase 2 (putative)	-1.148	-0.8816	0.4616	-0.1361	0.2985	-0.481	0.09657	0.5713	-0.02924	0
NM_080473	140628	GATA5	GATA binding protein 5	-1.358	-1.401	0.4535	-0.9197	0.2961	-0.8133	0.01873	0.883	0.4219	0
NM_001192	608	TNFRSF17	tumor necrosis factor receptor superfamily, member 17	-0.4336	-1.307	-0.7501	1.599	-0.3102	0.1274	0.9056	-0.5008	-0.7133	0
NM_178822	285313	IGSF10	immunoglobulin superfamily, member 10	0.2748	-0.3327	-0.7998	1.798	-0.1777	-0.4761	-0.5303	0.5558	-0.6004	0
NM_017521	54738	FEV	FEV (ETS oncogene family)	0.07797	-0.9745	-0.887	1.297	0.528	-0.4832	-0.9282	-0.1401	-0.8543	0
NM_022375	10896	OCLM	oculomedin	-0.1731	-0.1731	-1.349	1.232	0	0	-0.2794	0	0.6148	0
NM_022161	79444	BIRC7	baculoviral IAP repeat-containing 7	-0.1848	-0.703	-0.8891	1.213	-0.3514	-0.5715	0.199	0.1179	0.5375	0
NM_000891	3759	KCNJ2	potassium inwardly-rectifying channel, subfamily J, member 2	-0.71	-1.437	-2.568	3.137	0.05908	0.5714	-0.02615	0.2975	0.2509	0
NM_182610	344658	SAMD7	sterile alpha motif domain containing 7	-0.8155	-0.8392	-0.8379	1.409	0	-0.03264	0	0	0	0
NM_001031748	57102	C12ORF4	chromosome 12 open reading frame 40; chromosome 12 open reading frame 4	-0.8035	-0.8035	-1.743	1.465	0.547	-0.8801	0	0	0	0
NM_173628	8632	DNAH17	dynein, axonemal, heavy chain 17	-0.367	-1.436	-1.828	0.9798	1.096	-0.2606	-0.1261	-0.1054	-0.1368	0
NM_002280	3886	KRT35	keratin 35	-0.2881	-1.818	-1.179	1.232	0.3282	0.1187	-0.4827	-0.2492	-0.4541	0
NM_001145545	NA	C16ORF82	chromosome 16 open reading frame 82	-0.549	-1.294	-1.566	1.417	0	-0.283	-0.1985	-0.1985	-0.4612	0
NM_153320	10864	SLC22A7	solute carrier family 22 (organic anion transporter), member 7	-0.3427	-1.179	-0.5459	0.1959	0.6177	0.6017	-0.48	-0.53	0.2481	0
NM_006944	6694	SPP2	secreted phosphoprotein 2, 24kDa	0.133	-0.9718	-0.6922	0.1808	1.032	-0.5101	0	0.1426	0	0
NM_177998	133060	OTOP1	otopetrin 1	-0.06452	-1.388	-0.6803	0	1.042	0	0	0	-0.2951	0
NM_152505	150082	LCA5L	Leber congenital amaurosis 5-like	-0.09446	-1.248	-1.038	0.3916	1.407	0.4058	-0.4526	-0.4131	-0.3789	0
NM_001010908	389941	C1QL3	complement component 1, q subcomponent-like 3	-1.097	-1.097	-1.097	0	1.461	0	0	0	0	0
NM_000779	1580	CYP4B1	cytochrome P450, family 4, subfamily B, polypeptide 1	-0.797	-0.5479	-0.8908	0.3981	1.029	-0.1333	-0.4721	0.008427	-0.6057	0
NM_015715	50487	PLA2G3	phospholipase A2, group III	-0.4265	-0.3384	-0.4944	-0.3207	1.137	-0.1466	-0.01504	-0.6973	-0.3493	0
NM_003814	8748	ADAM20	ADAM metallopeptidase domain 20	-1.037	-0.5174	-0.5714	-0.2926	1.354	-1.043	-0.03444	-0.4441	-0.4385	0
NM_182528	165257	C1QL2	complement component 1, q subcomponent-like 2	-0.7184	-1.198	0.09761	0.3642	-0.5796	-0.2454	0.3411	0.3559	0.2118	0
NM_178559	340273	SNRNP35	ATP-binding cassette, sub-family B (MDR/TAP), member 5; small nuclear ribonucleoprotein 35kDa (U11/U12)	-0.7004	-1.065	0	1.282	-0.8863	-0.4569	0	-0.224	0	0
NM_001007248	148103	ZNF599	zinc finger protein 599	-1.065	-1.174	-0.1985	0.3748	-0.7826	-0.4169	0.2194	-0.581	0.3208	0
NM_001039706	79846	C7ORF63	chromosome 7 open reading frame 63	-1.03	-0.6057	-0.5967	0.8827	-0.179	-0.4382	-0.07874	0.2117	-0.07847	0
NM_002409	4248	MGAT3	mannosyl (beta-1,4-)-glycoprotein beta-1,4-N-acetylglucosaminyltransferase	-2.4	-1.363	-1.232	0.9554	-1.246	-1.313	-0.646	0.2778	-0.1856	0
NM_016280	NA	NA	NA	-0.9592	-1.777	-0.4355	0	0	-1.041	0	0	0	0
NM_173590	NA	NA	NA	-0.958	-0.09312	-1.707	0.7869	0	1.062	0	0	0	0
NM_153618	80031	SEMA6D	sema domain, transmembrane domain (TM), and cytoplasmic domain, (semaphorin) 6D	-1.117	-0.07896	-1.694	0.8984	0.529	0.6491	0.05266	-0.1181	-0.3819	0
NM_003613	8483	CILP	cartilage intermediate layer protein, nucleotide pyrophosphohydrolase	-0.5195	-0.3693	-1.265	0.4364	-0.1435	0.4525	-0.07595	-0.1693	-0.3948	0
NM_175052	7903	ST8SIA4	ST8 alpha-N-acetyl-neuraminide alpha-2,8-sialyltransferase 4	-1.639	0.3784	-1.916	0.7493	0.2333	0.5744	-0.3604	-0.3604	0.441	0
NM_024882	NA	NA	NA	-1.102	0	-1.576	0.5228	0.4815	0.1418	-0.7891	0	0	0
NM_013305	29906	ST8SIA5	ST8 alpha-N-acetyl-neuraminide alpha-2,8-sialyltransferase 5	-0.7255	-0.6094	-1.08	0.1221	0.3742	0.05275	-0.3837	-0.109	-0.1479	0
NM_033181	1268	CNR1	cannabinoid receptor 1 (brain)	-0.7653	-0.1693	-1.086	-0.1695	0.1734	0.06276	-0.5019	-0.1421	0.07767	0
NM_006691	10894	LYVE1	lymphatic vessel endothelial hyaluronan receptor 1	-0.4009	0	-1.169	0	-0.1537	0.9008	0.06932	0.06932	0.003984	0
NM_015727	6869	TACR1	tachykinin receptor 1	-1.218	-0.1065	-1.75	-0.3424	-0.3077	0.9945	0	0	-0.7294	0
NM_033328	93661	CAPZA3	capping protein (actin filament) muscle Z-line, alpha 3	0	0	-1.316	0	0	0	0	0	0	0
NM_033060	85285	KRTAP4-1	keratin associated protein 4-1	0.338	-0.3011	-1.088	-0.0645	0.0624	-0.1013	-0.03866	-0.1269	-0.02004	0
NM_001906	1504	CTRB1	chymotrypsinogen B1	0	-0.3141	-1.05	0.1074	0.1074	-0.2761	0	0	0	0
NM_022123	64067	NPAS3	neuronal PAS domain protein 3	-0.09594	-0.6665	-1.515	-0.07757	0.06808	0.02058	-0.2235	0.08822	0.03077	0
NM_012351	26476	OR10J1	olfactory receptor, family 10, subfamily J, member 1	-0.5711	0.01166	-1.961	0	0	0.5326	-0.4626	0	0	0
NM_153330	165721	DNAJB8	DnaJ (Hsp40) homolog, subfamily B, member 8	-0.7514	-1.295	-4.154	0.1821	0	0.4162	-1.248	-0.6428	-1.066	0
NM_001076780	NA	PKD1L2	polycystic kidney disease 1-like 2	-0.2745	-0.5502	-1.771	0.08011	0.8529	-0.4931	-0.7301	0.08684	-0.6226	0
NM_203297	81786	TRIM7	tripartite motif-containing 7	-1.35	-0.3744	-0.4803	0.3386	0.303	0.4458	-0.0824	-0.06195	-0.5426	0
NM_025218	80329	ULBP1	UL16 binding protein 1	-1.295	-0.8291	-0.1936	0.275	0.275	0.275	-0.1933	0	0	0
NM_005024	5273	SERPINB10	serpin peptidase inhibitor, clade B (ovalbumin), member 10	-1.092	-0.882	-0.3852	0.4566	0.4566	0.2674	-0.5087	0	0	0
NM_006105	10411	RAPGEF3	Rap guanine nucleotide exchange factor (GEF) 3	-1.078	-0.7745	-0.4595	0.3428	0.2752	0.6763	-0.6863	-0.5248	-0.2758	0
NM_000762	1548	CYP2A6	cytochrome P450, family 2, subfamily A, polypeptide 6	-0.9589	-1.067	0.5073	0	0.2858	0.4572	-0.4459	-0.3038	0.01749	0
NM_001010877	282890	ZNF311	zinc finger protein 311	-0.9575	-1.103	-0.1255	-0.2693	0.02682	0.3792	-0.7461	-0.35	-0.3706	0
NM_001511	2919	CXCL1	chemokine (C-X-C motif) ligand 1 (melanoma growth stimulating activity, alpha)	-1.285	-0.9358	0.1298	0.2925	-0.02245	0.3383	-0.2272	-0.05234	-0.1817	0
NM_006204	5146	PDE6C	phosphodiesterase 6C, cGMP-specific, cone, alpha prime	-1.094	-0.9204	0	0	0	0	-0.05492	-0.05492	-0.05492	0
NM_148963	222545	GPRC6A	G protein-coupled receptor, family C, group 6, member A	-1.162	-0.8879	-0.2232	0	0	0	0	0	0	0
NM_133266	NA	SHANK2	NA	-1.42	-1.264	0.3062	0	0	0	0	0	0	0
NM_024021	51338	MS4A4A	membrane-spanning 4-domains, subfamily A, member 4	-1.21	-0.6844	-0.2713	-0.1154	-0.3472	-0.2788	0.1535	-0.1146	-0.08871	0
NM_144966	158326	FREM1	FRAS1 related extracellular matrix 1	-1.369	-0.9994	-0.1268	-0.2697	-0.244	-0.1174	-0.01355	-0.1632	-0.4571	0
NM_001001958	390883	OR7G3	olfactory receptor, family 7, subfamily G, member 3	-0.9377	-2.041	0.3358	0.4771	0	1.026	0.1175	-0.6071	-0.6071	0
NM_024584	79635	CCDC121	coiled-coil domain containing 121	-0.9431	-0.7505	-0.2626	0.08575	0.01228	1.048	-0.04151	-0.3299	-0.5186	0
NM_012064	4284	MIP	major intrinsic protein of lens fiber	-1.263	-1.124	-0.7603	-0.05	-0.5711	1.121	-0.07933	-0.9045	-0.8093	0
NM_007185	11189	CELF3	trinucleotide repeat containing 4	-0.7502	-1.594	-0.6579	0.7131	0.004868	0.8289	0.6221	0.7903	-0.2482	0
NM_033655	728577	CNTNAP3	contactin associated protein-like 3; contactin associated protein-like 3B	-0.3168	-1.46	-0.3658	0.1296	-0.01049	0.9608	0.2701	0.6525	0.4613	0
NM_178864	266743	NPAS4	neuronal PAS domain protein 4	-0.6986	-1.677	-0.6102	0	0	1.287	0	0	0	0
NM_004929	793	CALB1	calbindin 1, 28kDa	-0.5882	-1.538	-1.541	1.149	0.03448	1.163	0.5784	-0.2287	0.3147	0
NM_176822	338323	NLRP14	NLR family, pyrin domain containing 14	-0.1468	-0.952	-1.332	0.3885	0.3885	0.4447	0	0	0.4837	0
NM_006685	10879	SMR3B	submaxillary gland androgen regulated protein 3B	0.0129	-1.206	-1.206	0.293	0	0.4516	0	0	0	0
NM_173858	317705	VN1R5	vomeronasal 1 receptor 5	-0.3434	-1.166	-1.393	0.3787	0.1387	0.2706	0	0	0	0
NM_080869	128488	WFDC12	WAP four-disulfide core domain 12	0.1233	-1.662	-1.179	0	0	1.031	0.5185	0	0	0
NM_019897	56656	OR2S2	olfactory receptor, family 2, subfamily S, member 2	-0.2942	-1.316	-1.837	0.004422	-0.2902	1.441	0	0	0	0
NM_152381	129446	XIRP2	xin actin-binding repeat containing 2	-0.3543	-1.105	-0.9597	-0.1029	-0.1055	0.2255	0.4754	0.4754	0.4754	0
NM_000912	4986	OPRK1	opioid receptor, kappa 1	-0.3193	-1.529	-1.103	0.05117	-0.1599	0.129	0.4577	0.4822	-0.001755	0
NM_138294	160065	PATE1	prostate and testis expressed 1	-1.825	-0.729	-1.31	0.09338	0.09338	0.7516	0	0.415	0	0
NM_172244	6444	SGCD	sarcoglycan, delta (35kDa dystrophin-associated glycoprotein)	-1.317	-0.9422	-1.332	0.7286	0.009547	-0.04744	0.08246	0.1331	0.74	0
NM_020974	57758	SCUBE2	signal peptide, CUB domain, EGF-like 2	-1.066	-1.078	-0.6894	0.2087	-0.2079	-0.1204	0.6232	0.1296	0.3953	0
NM_145268	136263	C7ORF45	chromosome 7 open reading frame 45	-1.173	-1.346	-0.7806	0	0	0	0.6169	0.02755	0.6169	0
NM_002343	4057	LTF	lactotransferrin	-0.5968	-1.444	-0.6242	0.03782	0.07577	-0.04878	0.1479	0.3859	0.3824	0
NM_022751	100130616	LOC100130616	hypothetical protein LOC100130616; family with sequence similarity 59, member A	-0.7174	-1.384	-0.6066	0.1441	-0.1485	0.05729	0.252	0.3574	0.1368	0
NM_020866	57626	KLHL1	kelch-like 1 (Drosophila)	-0.9899	-1.868	-0.9899	0	0	0	0	0	0	0
NM_198923	116512	MRGPRD	MAS-related GPR, member D	-1.199	-1.199	-0.4572	0	0.1098	0	0	0	0.3253	0
NM_012242	22943	DKK1	dickkopf homolog 1 (Xenopus laevis)	-2.748	-3.253	-1.842	0.5098	0.9145	0.6396	0.6812	0.09986	0.1971	0
NM_004660	8653	DDX3Y	DEAD (Asp-Glu-Ala-Asp) box polypeptide 3, Y-linked	-0.693	-0.7784	-1.141	-0.175	0.001662	-0.09743	-0.04658	0.2194	0.2314	0
NM_152315	120400	FAM55A	family with sequence similarity 55, member A	-0.6436	-1.184	-1.645	0	0	0	0	0.06196	0.4709	0
NM_020469	28	ABO	ABO blood group (transferase A, alpha 1-3-N-acetylgalactosaminyltransferase; transferase B, alpha 1-3-galactosyltransferase)	-0.6204	-0.5901	-1.391	0	0.16	0	0	0	0	0
NM_014565	8383	OR1A1	olfactory receptor, family 1, subfamily A, member 1	-0.5423	-1.016	-1.575	0	0	0	0	0	0	0
NM_000171	2741	GLRA1	glycine receptor, alpha 1	-0.3973	-0.9095	-1.421	-0.321	-0.321	-0.321	0	0	0	0
NM_182644	2042	EPHA3	EPH receptor A3	-0.8775	-0.7949	-1.66	-0.4966	-0.4966	-0.02228	0	0	0	0
NM_001002006	93034	NT5C1B	retinol dehydrogenase 14 (all-trans/9-cis/11-cis); 5'-nucleotidase, cytosolic IB	-1.166	-0.6141	-1.181	0.1336	-0.4489	-0.01185	0.3345	-0.01667	0.2364	0
NM_002043	2570	GABRR2	gamma-aminobutyric acid (GABA) receptor, rho 2	-2.307	-1.525	-2.591	0	0	-0.4852	0.9446	0	0.5017	0
NM_170692	9462	RASAL2	RAS protein activator like 2	-1.084	-0.8027	-0.6671	-0.1286	0.203	0.0299	0.02313	0.3221	0.05146	0
NM_018679	6954	TCP11	t-complex 11 homolog (mouse)	-1.109	-1.109	-1.109	0	-0.2347	-0.2487	0.3395	0	0	0
NM_004983	3765	KCNJ9	potassium inwardly-rectifying channel, subfamily J, member 9	-1.228	-0.5838	-0.5838	0	0	0	0	0	0	0
NM_176823	338324	S100A7A	S100 calcium binding protein A7A	-1.214	-0.8313	-0.8313	0	0	0	0	0	0	0
NM_020794	57554	LRRC7	leucine rich repeat containing 7	-1.442	-1.144	-1.77	0.1425	0.1425	0.02733	0	0	0	0
NM_001648	354	KLK3	kallikrein-related peptidase 3	-1.067	-1.067	-1.067	0	0	0	0	0	0	0
NM_145913	160728	SLC5A8	solute carrier family 5 (iodide transporter), member 8	-1.155	-1.155	-1.155	0	0	0	0	0	0	0
NM_005199	1146	CHRNG	cholinergic receptor, nicotinic, gamma	-1.689	-1.625	-1.625	0	0	0	0	0.01144	-0.2843	0
NM_017558	54768	HYDIN	hydrocephalus inducing homolog 2 (mouse); hydrocephalus inducing homolog (mouse)	-2.012	-2.012	-1.861	0.3704	0	0	0	0	0	0
[truncated: 1,523 more rows]
