# Supplementary material for: Human immunodeficiency virus Tat associates with a specific set of cellular RNAs
Source: Retrovirology. 2014 Jul 3;11:53. doi: 10.1186/1742-4690-11-53 (PMC4086691; doi:10.1186/1742-4690-11-53)
Supplement: Additional file 7 — CEM HA-Tat gene expression data in Figure 6D. Transcript IDs, EntrezGene ID, Gene name, Description and log2 gene expression ratios relative to the parental CEM cell line and the CEM-GFP cell line. RNAs associated with HIV Tat (by RNA IP) are indicated. [file 1742-4690-11-53-S7.xls]

## Sheet: CEM HA-Tat cell Fig 6D
Additional file 7. CEM HA-Tat cell expression data for Figure 6D
RefSeq mRNA	EntrezGene ID	Name	Description	CEM-GFP	CEM HA-Tat	CEM HA-Tat - CEM-GFP	RNA bound by HA and FLAG-Tat
NM_006121	3848	KRT1	keratin 1	-4.47002	1.37707	5.84708	0
NM_002356	4082	MARCKS	myristoylated alanine-rich protein kinase C substrate	0	5.36328	5.36328	0
NM_006547	10643	IGF2BP3	insulin-like growth factor 2 mRNA binding protein 3	0.120152	5.44731	5.32716	0
NM_002844	5796	PTPRK	protein tyrosine phosphatase, receptor type, K	-1.70604	2.9385	4.64454	0
NM_006633	10788	IQGAP2	IQ motif containing GTPase activating protein 2	-2.99915	1.63451	4.63366	0
NM_016134	10404	PGCP	plasma glutamate carboxypeptidase	-1.26619	3.01584	4.28203	0
NM_002010	2254	FGF9	fibroblast growth factor 9 (glia-activating factor)	-0.09514	4.09207	4.18721	0
NM_006200	5125	PCSK5	proprotein convertase subtilisin/kexin type 5	-0.555527	3.58076	4.13629	0
NM_014262	10536	LEPREL2	leprecan-like 2	-2.02929	2.04191	4.0712	1
NM_005197	1112	FOXN3	forkhead box N3	-2.62266	1.40773	4.03039	0
NM_000147	2517	FUCA1	fucosidase, alpha-L- 1, tissue	-1.78882	2.21544	4.00426	0
NM_016529	51761	ATP8A2	ATPase, aminophospholipid transporter-like, class I, type 8A, member 2	0	3.66131	3.66131	0
NM_006169	4837	NNMT	nicotinamide N-methyltransferase	0	3.65886	3.65886	0
NM_001007544	440712	C1ORF186	chromosome 1 open reading frame 186	-1.31506	2.14817	3.46324	0
NM_006823	5569	PKIA	protein kinase (cAMP-dependent, catalytic) inhibitor alpha	-2.38703	0.935777	3.32281	0
NM_001034850	54463	FAM134B	family with sequence similarity 134, member B	-0.5319	2.76725	3.29915	0
NM_002462	4599	MX1	myxovirus (influenza virus) resistance 1, interferon-inducible protein p78 (mouse)	-1.14324	2.12013	3.26337	0
NM_002112	3067	HDC	histidine decarboxylase	0.41735	3.65227	3.23492	0
NM_005546	3702	ITK	IL2-inducible T-cell kinase	-1.54086	1.58856	3.12943	0
NM_006897	3225	HOXC9	homeobox C9	0	3.11365	3.11365	0
NM_005842	10253	SPRY2	sprouty homolog 2 (Drosophila)	0	3.05703	3.05703	0
NM_001035516	93099	DMKN	dermokine	0	2.93967	2.93967	0
NM_018672	23461	ABCA5	ATP-binding cassette, sub-family A (ABC1), member 5	-0.311806	2.56081	2.87262	0
NM_138415	112885	PHF21B	PHD finger protein 21B	-0.209763	2.60434	2.8141	0
NM_003307	NA	TRPM2	transient receptor potential cation channel, subfamily M, member 2	-2.10051	0.673686	2.7742	0
NM_022893	53335	BCL11A	B-cell CLL/lymphoma 11A (zinc finger protein)	-0.593432	2.16286	2.75629	0
NM_153046	122402	TDRD9	tudor domain containing 9	-0.749781	1.94812	2.6979	0
NM_000168	2737	GLI3	GLI family zinc finger 3	-0.908136	1.76528	2.67342	0
NM_004052	664	BNIP3	BCL2/adenovirus E1B 19kDa interacting protein 3	-0.962746	1.7027	2.66545	0
NM_022343	152007	GLIPR2	GLI pathogenesis-related 2	-1.50783	1.12213	2.62995	0
NM_001841	1269	CNR2	cannabinoid receptor 2 (macrophage)	-1.10227	1.50264	2.60491	0
NM_004362	1047	CLGN	calmegin	0	2.60482	2.60482	0
NM_016205	56034	PDGFC	platelet derived growth factor C	0	2.57051	2.57051	0
NM_203463	253782	LASS6	LAG1 homolog, ceramide synthase 6	-0.701838	1.85317	2.55501	0
NM_001162371	728392	LOC728392	hypothetical protein LOC728392	-1.15609	1.34397	2.50005	0
NM_021083	7504	XK	X-linked Kx blood group (McLeod syndrome)	0	2.48486	2.48486	0
NM_024490	57194	ATP10A	ATPase, class V, type 10A	-1.23063	1.22435	2.45499	0
NM_003060	6584	SLC22A5	solute carrier family 22 (organic cation/carnitine transporter), member 5	-0.795052	1.63447	2.42952	0
NM_130469	122953	JDP2	Jun dimerization protein 2	-0.992277	1.40616	2.39844	0
NM_001025390	272	AMPD3	adenosine monophosphate deaminase (isoform E)	-0.552353	1.83401	2.38636	0
NM_001792	1000	CDH2	cadherin 2, type 1, N-cadherin (neuronal)	-1.57418	0.809495	2.38368	0
NM_033255	94240	EPSTI1	epithelial stromal interaction 1 (breast)	0.225072	2.59334	2.36827	0
NM_006235	5450	POU2AF1	POU class 2 associating factor 1	-1.53035	0.829394	2.35974	0
NM_004753	9249	DHRS3	dehydrogenase/reductase (SDR family) member 3	-1.24807	1.09013	2.3382	0
NM_145306	219738	C10ORF35	chromosome 10 open reading frame 35	-0.00303478	2.31254	2.31557	0
NM_002135	3164	NR4A1	nuclear receptor subfamily 4, group A, member 1	-0.733421	1.54206	2.27549	0
NM_020676	57406	ABHD6	abhydrolase domain containing 6	-1.01468	1.25339	2.26807	0
NM_016210	51161	C3ORF18	chromosome 3 open reading frame 18	-1.13651	1.11643	2.25294	0
NM_006670	7162	TPBG	trophoblast glycoprotein	0	2.20157	2.20157	0
NM_001024629	8829	NRP1	neuropilin 1	0	2.19385	2.19385	0
NM_207437	196385	DNAH10	dynein, axonemal, heavy chain 10	-1.57713	0.603706	2.18084	0
NM_134269	6525	SMTN	smoothelin	-1.09633	1.06593	2.16225	0
NM_018194	55733	HHAT	hedgehog acyltransferase	0	2.16225	2.16225	0
NM_015987	50865	HEBP1	heme binding protein 1	-0.281992	1.87507	2.15706	0
NM_005763	10157	AASS	aminoadipate-semialdehyde synthase	0	2.14683	2.14683	0
NM_018014	53335	BCL11A	B-cell CLL/lymphoma 11A (zinc finger protein)	-0.560305	1.57939	2.13969	0
NM_030796	81552	LOC729086	similar to EGFR-coamplified and overexpressed protein; EGFR-coamplified and overexpressed protein	-0.582607	1.55607	2.13867	0
NM_022742	64753	CCDC136	coiled-coil domain containing 136	-1.28444	0.831487	2.11593	0
NM_021179	57821	C1ORF114	chromosome 1 open reading frame 114	-0.873695	1.23462	2.10832	0
NM_020132	56894	AGPAT3	1-acylglycerol-3-phosphate O-acyltransferase 3	-1.24239	0.861451	2.10384	0
NM_139241	121512	FGD4	FYVE, RhoGEF and PH domain containing 4	-0.335293	1.7642	2.09949	0
NM_015187	23231	SEL1L3	KIAA0746 protein	0	2.09872	2.09872	0
NM_003726	8631	SKAP1	src kinase associated phosphoprotein 1	0.736969	2.83279	2.09582	0
NM_014282	22927	HABP4	hyaluronan binding protein 4	-1.16329	0.929999	2.09329	0
NM_001025252	7163	TPD52	tumor protein D52	1.77105	3.84545	2.0744	0
NM_021149	23406	COTL1	coactosin-like 1 (Dictyostelium)	-0.859166	1.20724	2.0664	0
NM_032048	84034	EMILIN2	elastin microfibril interfacer 2	-1.00211	1.06334	2.06545	0
NM_006006	7704	ZBTB16	zinc finger and BTB domain containing 16	0.150286	2.2073	2.05702	0
NM_014836	9886	RHOBTB1	Rho-related BTB domain containing 1	-0.474278	1.56944	2.04372	0
NM_003033	6482	ST3GAL1	ST3 beta-galactoside alpha-2,3-sialyltransferase 1	-1.23707	0.790608	2.02768	0
NM_207351	285368	PRRT3	proline-rich transmembrane protein 3	-1.242	0.779999	2.022	1
NM_018088	55138	FAM90A1	family with sequence similarity 90, member A1	-0.195614	1.8037	1.99932	0
NM_033004	22861	NLRP1	NLR family, pyrin domain containing 1	-0.111406	1.88105	1.99246	0
NM_020883	57643	ZSWIM5	zinc finger, SWIM-type containing 5	-0.243304	1.74246	1.98577	0
NM_020179	728675	C11ORF75	hypothetical LOC728675; chromosome 11 open reading frame 75	-1.28374	0.694988	1.97873	0
NM_014398	27074	LAMP3	lysosomal-associated membrane protein 3	-1.02161	0.947397	1.96901	0
NM_016203	51422	PRKAG2	protein kinase, AMP-activated, gamma 2 non-catalytic subunit	0	1.95547	1.95547	0
NM_030915	81606	LBH	limb bud and heart development homolog (mouse)	-1.33214	0.607811	1.93995	0
NM_002284	3892	KRT86	keratin 86	-0.403778	1.51182	1.9156	0
NM_001164665	57670	KIAA1549	KIAA1549	-1.22358	0.687935	1.91151	0
NM_012304	23194	FBXL7	F-box and leucine-rich repeat protein 7	0.0524199	1.96343	1.91101	0
NM_194318	145173	B3GALTL	beta 1,3-galactosyltransferase-like	-0.974804	0.920065	1.89487	0
NM_139250	246100	CTAG1B	cancer/testis antigen 1B; cancer/testis antigen 1A	0	1.894	1.894	0
NM_002499	4756	NEO1	neogenin homolog 1 (chicken)	-0.994439	0.887768	1.88221	0
NM_006922	6328	SCN3A	sodium channel, voltage-gated, type III, alpha subunit	-0.980249	0.896963	1.87721	0
NM_032604	84696	ABHD1	abhydrolase domain containing 1	-0.969462	0.894403	1.86387	0
NM_006825	10970	CKAP4	cytoskeleton-associated protein 4	-0.423377	1.43935	1.86273	0
NM_032423	84436	ZNF534	zinc finger protein 534; zinc finger protein 528	0.192453	2.053	1.86055	0
NM_033086	89846	FGD3	FYVE, RhoGEF and PH domain containing 3	-1.0398	0.817252	1.85705	0
NM_000505	2161	F12	coagulation factor XII (Hageman factor)	-0.706567	1.14253	1.8491	0
NM_003248	7060	THBS4	thrombospondin 4	-0.678601	1.16713	1.84573	0
NM_001430	2034	EPAS1	endothelial PAS domain protein 1	-0.636826	1.20756	1.84438	0
NM_001059	6870	TACR3	tachykinin receptor 3	-1.11496	0.722811	1.83777	0
NM_004838	9454	HOMER3	homer homolog 3 (Drosophila)	-0.196972	1.6367	1.83367	0
NM_001098622	342977	NANOS3	nanos homolog 3 (Drosophila)	-0.962311	0.846459	1.80877	0
NM_004758	9256	BZRAP1	benzodiazapine receptor (peripheral) associated protein 1	0.760095	2.54812	1.78803	0
NM_002463	4600	MX2	myxovirus (influenza virus) resistance 2 (mouse)	-0.547775	1.23865	1.78643	0
NM_006885	463	ZFHX3	zinc finger homeobox 3; hypothetical LOC100132068	-0.691758	1.08614	1.77789	0
NM_002655	5324	PLAG1	pleiomorphic adenoma gene 1	-0.00167835	1.77522	1.7769	0
NM_214710	400668	PRSSL1	protease, serine-like 1	0.302291	2.07397	1.77168	1
NM_003807	8740	TNFSF14	tumor necrosis factor (ligand) superfamily, member 14	-0.230215	1.51279	1.743	0
NM_206967	404550	C16ORF74	chromosome 16 open reading frame 74	-0.578683	1.15297	1.73166	0
NM_006472	10628	TXNIP	thioredoxin interacting protein	-0.0807893	1.62912	1.7099	0
NM_017573	54760	PCSK4	proprotein convertase subtilisin/kexin type 4	-0.686501	1.01885	1.70535	0
NM_152450	145773	FAM81A	family with sequence similarity 81, member A	-0.542681	1.16214	1.70482	0
NM_002133	3162	HMOX1	heme oxygenase (decycling) 1	0.508422	2.21243	1.70401	0
NM_014702	387104	C6ORF174	KIAA0408; chromosome 6 open reading frame 174	-1.11298	0.586493	1.69947	0
NM_007207	11221	DUSP10	dual specificity phosphatase 10	-1.08958	0.601994	1.69158	0
NM_031421	83538	TTC25	tetratricopeptide repeat domain 25	0.131643	1.8207	1.68906	0
NM_032536	84628	NTNG2	netrin G2	-0.586613	1.09531	1.68192	0
NM_006868	11031	RAB31	RAB31, member RAS oncogene family	-0.103689	1.57472	1.67841	0
NM_021933	60672	MIIP	migration and invasion inhibitory protein	-0.563809	1.11096	1.67477	0
NM_018199	55218	EXD2	exonuclease 3'-5' domain containing 2	-0.628141	1.03616	1.6643	0
NM_000222	652799	LOC652799	similar to Mast/stem cell growth factor receptor precursor (SCFR) (Proto-oncogene tyrosine-protein kinase Kit) (c-kit) (CD117 antigen); v-kit Hardy-Zuckerman 4 feline sarcoma viral oncogene homolog	0	1.65963	1.65963	0
NM_001162997	NA	LOC100130933	hypothetical LOC100130933	-0.675409	0.968776	1.64418	0
NM_032876	84962	JUB	jub, ajuba homolog (Xenopus laevis)	0.910279	2.55184	1.64156	0
NM_000790	1644	DDC	dopa decarboxylase (aromatic L-amino acid decarboxylase)	-0.272222	1.36928	1.6415	0
NM_170697	8854	ALDH1A2	aldehyde dehydrogenase 1 family, member A2	-0.432042	1.18799	1.62003	0
NM_006399	10538	BATF	basic leucine zipper transcription factor, ATF-like	-0.794242	0.824035	1.61828	0
NM_002404	4239	MFAP4	microfibrillar-associated protein 4	1.23841	2.85596	1.61754	0
NM_178276	256987	SERINC5	serine incorporator 5	-0.444854	1.16394	1.60879	0
NM_001076680	NA	C17ORF108	hypothetical protein LOC201229	0.036209	1.64024	1.60403	0
NM_206956	23532	PRAME	preferentially expressed antigen in melanoma	0.0609634	1.65928	1.59832	0
NM_032287	84247	LDOC1L	leucine zipper, down-regulated in cancer 1-like	-0.0840666	1.51375	1.59782	0
NM_004881	9540	TP53I3	tumor protein p53 inducible protein 3	-0.37685	1.2175	1.59435	0
NM_014427	27132	CPNE7	copine VII	-0.63214	0.961247	1.59339	0
NM_001127464	84627	ZNF469	zinc finger protein 469	-0.270402	1.31589	1.5863	0
NM_032413	84419	C15ORF48	chromosome 15 open reading frame 48	-0.602181	0.981062	1.58324	0
NM_001145638	NA	GPSM1	G-protein signaling modulator 1 (AGS3-like, C. elegans)	-0.660235	0.919402	1.57964	0
NM_033510	85455	DISP2	dispatched homolog 2 (Drosophila)	-0.366729	1.20534	1.57207	1
NM_001164746	11228	RASSF8	Ras association (RalGDS/AF-6) domain family (N-terminal) member 8	-0.68771	0.872653	1.56036	0
NM_003165	6812	STXBP1	syntaxin binding protein 1	0	1.55716	1.55716	0
NM_001039966	2852	GPER	G protein-coupled estrogen receptor 1	-0.609192	0.94696	1.55615	0
NM_004202	9087	TMSB4Y	thymosin beta 4, Y-linked	-0.439817	1.11041	1.55022	0
NM_021214	58489	FAM108C1	family with sequence similarity 108, member C1	-0.322441	1.21558	1.53802	0
NM_004690	9113	LATS1	LATS, large tumor suppressor, homolog 1 (Drosophila)	-0.106931	1.42792	1.53485	0
NM_024848	79906	MORN1	MORN repeat containing 1	-0.752379	0.7692	1.52158	0
NM_015238	23286	WWC1	WW and C2 domain containing 1	-0.360038	1.14613	1.50617	0
NM_181805	11142	PKIG	protein kinase (cAMP-dependent, catalytic) inhibitor gamma	-0.131642	1.37168	1.50332	0
NM_015265	23314	SATB2	SATB homeobox 2	0	1.48388	1.48388	0
NM_080546	23446	SLC44A1	solute carrier family 44, member 1	-0.769085	0.714242	1.48333	0
NM_014723	9751	RAD21L1	syntaphilin; RAD21-like 1 (S. pombe)	-0.719061	0.757215	1.47628	0
NM_002201	3669	ISG20	interferon stimulated exonuclease gene 20kDa	-0.370564	1.10532	1.47588	1
NM_001102651	115196	ZNF554	zinc finger protein 554	-0.616502	0.858545	1.47505	0
NM_004177	6809	STX3	syntaxin 3	0.166016	1.63344	1.46743	0
NM_178557	339983	NAT8L	N-acetyltransferase 8-like (GCN5-related, putative)	0	1.45241	1.45241	0
NM_018584	55450	CAMK2N1	calcium/calmodulin-dependent protein kinase II inhibitor 1	-0.345214	1.0999	1.44512	0
NM_002658	5328	PLAU	plasminogen activator, urokinase	0.199105	1.64333	1.44423	0
NM_170744	219699	UNC5B	unc-5 homolog B (C. elegans)	0	1.44335	1.44335	0
NM_031463	83693	HSDL1	hydroxysteroid dehydrogenase like 1	0.405779	1.84712	1.44135	0
NM_175839	54498	SMOX	spermine oxidase	-0.481739	0.955974	1.43771	0
NM_001136572	728430	FAM90A20	family with sequence similarity 90, member A19; family with sequence similarity 90, member A9; family with sequence similarity 90, member A8; family with sequence similarity 90, member A17; family with sequence similarity 90, member A7; family with sequence similarity 90, member A18; family with sequence similarity 90, member A16; family with sequence similarity 90, member A20; family with sequen…	-0.255225	1.17783	1.43306	0
NM_177533	256281	NUDT14	nudix (nucleoside diphosphate linked moiety X)-type motif 14	-0.459152	0.971902	1.43105	0
NM_004784	9348	NDST3	N-deacetylase/N-sulfotransferase (heparan glucosaminyl) 3	-0.630283	0.791484	1.42177	0
NM_080742	135152	B3GAT2	beta-1,3-glucuronyltransferase 2 (glucuronosyltransferase S)	0.0803917	1.49962	1.41923	0
NM_173530	162963	ZNF610	zinc finger protein 610	0	1.41524	1.41524	0
NM_013251	6866	TAC3	tachykinin 3	-0.790734	0.624441	1.41518	0
NM_016582	51296	SLC15A3	solute carrier family 15, member 3	-0.228993	1.18574	1.41473	0
NM_144615	126259	TMIGD2	transmembrane and immunoglobulin domain containing 2	-0.363812	1.04071	1.40453	0
NM_138433	113730	KLHDC7B	kelch domain containing 7B	-0.0878911	1.31531	1.4032	0
NM_003862	8817	FGF18	fibroblast growth factor 18	0.186392	1.58654	1.40015	0
NM_001172	384	ARG2	arginase, type II	-0.79206	0.607982	1.40004	0
NM_130782	64407	RGS18	regulator of G-protein signaling 18	0.212453	1.61224	1.39979	0
NM_020722	57482	KIAA1211	KIAA1211	0	1.38848	1.38848	0
NM_138281	1748	DLX4	distal-less homeobox 4	0.26628	1.65094	1.38467	0
NM_138481	150356	CHADL	chondroadherin-like	-0.726838	0.655281	1.38212	0
NM_001143818	5055	SERPINB2	serpin peptidase inhibitor, clade B (ovalbumin), member 2	-0.632937	0.746856	1.37979	0
NM_033031	85417	CCNB3	cyclin B3	0	1.3741	1.3741	0
NM_194291	157378	TMEM65	transmembrane protein 65	0	1.37011	1.37011	0
NM_018355	55786	ZNF415	zinc finger protein 415	-0.631894	0.733194	1.36509	0
NM_000238	3757	KCNH2	potassium voltage-gated channel, subfamily H (eag-related), member 2	0.2609	1.62449	1.36359	0
NM_005318	3005	H1F0	H1 histone family, member 0	-0.443416	0.91582	1.35924	0
NM_022052	56000	NXF3	nuclear RNA export factor 3	1.24959	2.60061	1.35102	0
NM_031303	83473	KATNAL2	katanin p60 subunit A-like 2	-0.509708	0.840863	1.35057	0
NM_006537	9960	USP3	ubiquitin specific peptidase 3	-0.734135	0.613588	1.34772	0
NM_003118	6678	SPARC	secreted protein, acidic, cysteine-rich (osteonectin)	-0.287278	1.06043	1.34771	0
NM_138451	115811	IQCD	IQ motif containing D	-0.312459	1.03048	1.34294	0
NM_000304	5376	PMP22	peripheral myelin protein 22	0.0053333	1.32144	1.31611	0
NM_203434	389792	IER5L	immediate early response 5-like	-0.497367	0.817753	1.31512	0
NM_022450	64285	RHBDF1	rhomboid 5 homolog 1 (Drosophila)	-0.636859	0.672313	1.30917	0
NM_017789	54910	SEMA4C	sema domain, immunoglobulin domain (Ig), transmembrane domain (TM) and short cytoplasmic domain, (semaphorin) 4C	0.119864	1.42313	1.30327	1
NM_018015	55086	CXORF57	chromosome X open reading frame 57	-0.312674	0.973899	1.28657	0
NM_004263	10505	SEMA4F	sema domain, immunoglobulin domain (Ig), transmembrane domain (TM) and short cytoplasmic domain, (semaphorin) 4F	0	1.28448	1.28448	0
NM_022369	64220	STRA6	stimulated by retinoic acid gene 6 homolog (mouse)	-0.605216	0.67106	1.27628	0
NM_006163	4778	NFE2	nuclear factor (erythroid-derived 2), 45kDa	-0.630286	0.642013	1.2723	0
NM_003948	8999	CDKL2	cyclin-dependent kinase-like 2 (CDC2-related kinase)	0	1.26724	1.26724	0
NM_017413	8862	APLN	apelin	0.119941	1.37837	1.25843	0
NM_018260	55762	ZNF701	zinc finger protein 701	-0.181772	1.07124	1.25301	0
NM_003458	8927	BSN	bassoon (presynaptic cytomatrix protein)	0.357883	1.61005	1.25216	0
NM_005627	6446	SGK1	serum/glucocorticoid regulated kinase 1	-0.60267	0.635353	1.23802	0
NM_003020	6447	SCG5	secretogranin V (7B2 protein)	-0.441276	0.790644	1.23192	0
NM_001735	727	C5	complement component 5	0	1.22904	1.22904	0
NM_153483	132014	IL17RE	interleukin 17 receptor E	-0.494573	0.727205	1.22178	0
NM_183376	91947	ARRDC4	arrestin domain containing 4	0.224792	1.4447	1.21991	0
NM_014732	9764	KIAA0513	KIAA0513	-0.340763	0.87531	1.21607	0
NM_198075	115399	LRRC56	leucine rich repeat containing 56	-0.0672063	1.1456	1.2128	0
NM_173508	148641	SLC35F3	solute carrier family 35, member F3	-0.0830476	1.11379	1.19684	0
NM_003734	8639	AOC3	amine oxidase, copper containing 3 (vascular adhesion protein 1)	0.434165	1.62356	1.18939	0
NM_001734	716	C1S	complement component 1, s subcomponent	0.433033	1.6203	1.18727	0
NM_024657	79710	MORC4	MORC family CW-type zinc finger 4	0	1.18507	1.18507	0
NM_032263	84223	IQCG	IQ motif containing G	-0.510924	0.670349	1.18127	0
NM_021102	10653	SPINT2	serine peptidase inhibitor, Kunitz type, 2	-0.395005	0.782112	1.17712	0
NM_025249	80726	KIAA1683	KIAA1683	0.234356	1.40809	1.17374	0
NM_138430	113622	ADPRHL1	ADP-ribosylhydrolase like 1	-0.252667	0.918411	1.17108	0
NM_003279	7125	TNNC2	troponin C type 2 (fast)	-0.4233	0.743808	1.16711	0
NM_213602	284266	SIGLEC15	sialic acid binding Ig-like lectin 15	-0.181127	0.983725	1.16485	0
NM_172056	3757	KCNH2	potassium voltage-gated channel, subfamily H (eag-related), member 2	0.275785	1.43436	1.15857	0
NM_201629	9414	TJP2	tight junction protein 2 (zona occludens 2)	-0.54095	0.611039	1.15199	0
NM_033010	57060	PCBP4	poly(rC) binding protein 4	0.0872774	1.23511	1.14783	0
NM_002839	5789	PTPRD	protein tyrosine phosphatase, receptor type, D	-0.14985	0.997496	1.14735	0
NM_144720	152789	JAKMIP1	Janus kinase and microtubule interacting protein 1	0	1.14455	1.14455	0
NM_003965	9034	CCRL2	chemokine (C-C motif) receptor-like 2	-0.481298	0.65786	1.13916	1
NM_001853	1299	COL9A3	collagen, type IX, alpha 3	-0.541306	0.59689	1.1382	0
NM_004425	1893	ECM1	extracellular matrix protein 1	-0.396594	0.737783	1.13438	0
NM_178339	339883	C3ORF35	chromosome 3 open reading frame 35	-0.163884	0.968278	1.13216	0
NM_001033053	22861	NLRP1	NLR family, pyrin domain containing 1	-0.529844	0.601727	1.13157	0
NM_007211	11228	RASSF8	Ras association (RalGDS/AF-6) domain family (N-terminal) member 8	0	1.12957	1.12957	0
NM_001039651	NA	C6ORF26	chromosome 6 open reading frame 26	-0.503695	0.625086	1.12878	0
NM_001202	652	BMP4	bone morphogenetic protein 4	0	1.12858	1.12858	0
NM_032412	84418	C5ORF32	chromosome 5 open reading frame 32	0.0736837	1.19777	1.12409	0
NM_006887	678	ZFP36L2	zinc finger protein 36, C3H type-like 2	0.000318913	1.11743	1.11711	0
NM_175062	255426	RASGEF1C	RasGEF domain family, member 1C	-0.361197	0.750501	1.1117	0
NM_080747	140807	KRT72	keratin 72	0	1.11012	1.11012	0
NM_018977	54413	NLGN3	neuroligin 3	0.0329409	1.14012	1.10718	0
NM_002673	5364	PLXNB1	plexin B1	-0.243649	0.862059	1.10571	0
NM_173589	144132	DNHD1	dynein heavy chain domain 1	-0.130793	0.968574	1.09937	0
NM_052966	116496	FAM129A	family with sequence similarity 129, member A	-0.07152	1.02662	1.09814	0
NM_003645	11001	SLC27A2	solute carrier family 27 (fatty acid transporter), member 2	0.0289585	1.1218	1.09285	0
NM_016423	51222	ZNF219	zinc finger protein 219	0.208397	1.29967	1.09127	1
NM_020733	57493	HEG1	HEG homolog 1 (zebrafish)	-0.480124	0.609034	1.08916	0
NM_172387	4772	NFATC1	nuclear factor of activated T-cells, cytoplasmic, calcineurin-dependent 1	-0.284897	0.799564	1.08446	0
NM_018670	55897	MESP1	mesoderm posterior 1 homolog (mouse)	-0.327516	0.75444	1.08196	1
NM_058172	118429	ANTXR2	anthrax toxin receptor 2	-0.229733	0.84929	1.07902	0
NM_001031695	23543	RBM9	RNA binding motif protein 9	0	1.07682	1.07682	0
NM_005306	2867	FFAR2	free fatty acid receptor 2	-0.0789348	0.997643	1.07658	0
NM_020665	57393	TMEM27	transmembrane protein 27	0.175836	1.25142	1.07559	0
NM_014975	22983	MAST1	microtubule associated serine/threonine kinase 1	-0.419486	0.653944	1.07343	0
NM_021966	8115	TCL1A	T-cell leukemia/lymphoma 1A	0.429137	1.50145	1.07231	0
NM_170677	4212	MEIS2	Meis homeobox 2	0	1.07227	1.07227	0
NM_152594	161742	SPRED1	sprouty-related, EVH1 domain containing 1	0.185863	1.25805	1.07219	0
NM_001794	1002	CDH4	cadherin 4, type 1, R-cadherin (retinal)	-0.222252	0.848149	1.0704	0
NM_004349	862	RUNX1T1	runt-related transcription factor 1; translocated to, 1 (cyclin D-related)	0.123617	1.19389	1.07027	0
NM_018012	55083	KIF26B	kinesin family member 26B	-0.0497112	1.01267	1.06238	0
NM_002318	4017	LOXL2	lysyl oxidase-like 2	-0.0854107	0.971895	1.05731	0
NM_003809	8741	TNFSF12-TNFSF13	TNFSF12-TNFSF13 readthrough transcript; tumor necrosis factor (ligand) superfamily, member 12; tumor necrosis factor (ligand) superfamily, member 13	-0.0603186	0.991298	1.05162	0
NM_017644	54800	KLHL24	kelch-like 24 (Drosophila)	-0.0932419	0.954685	1.04793	0
NM_002614	5174	PDZK1	PDZ domain containing 1	0	1.04249	1.04249	0
NM_207391	388531	RGS9BP	regulator of G protein signaling 9 binding protein	-0.378759	0.662552	1.04131	0
NM_153746	79683	ZDHHC14	zinc finger, DHHC-type containing 14	0.0668983	1.10729	1.0404	0
NM_144990	200172	SLFNL1	schlafen-like 1	0.0263705	1.06447	1.0381	0
NM_001098811	23176	39692	septin 8	-0.392994	0.643498	1.03649	0
NM_025217	80328	ULBP2	UL16 binding protein 2	-0.441708	0.593182	1.03489	0
NM_001399	1896	EDA	ectodysplasin A	0	1.03169	1.03169	0
NM_018219	55231	CCDC87	coiled-coil domain containing 87	-0.401567	0.627395	1.02896	0
NM_080864	117579	RLN3	relaxin 3	-0.321402	0.706938	1.02834	0
NM_001011880	497190	CLEC18B	C-type lectin domain family 18, member B	0.320796	1.34654	1.02575	0
NM_201535	57447	NDRG2	NDRG family member 2	0.147388	1.173	1.02562	0
NM_021632	59348	ZNF350	zinc finger protein 350	-0.394746	0.6297	1.02445	0
NM_001145029	NA	ANKRD30B	ankyrin repeat domain 30B	0	1.02409	1.02409	0
NM_052863	92304	SCGB3A1	secretoglobin, family 3A, member 1	-0.276145	0.747791	1.02394	0
NM_014826	8476	CDC42BPA	CDC42 binding protein kinase alpha (DMPK-like)	0.030103	1.05171	1.0216	0
NM_005957	4524	MTHFR	5,10-methylenetetrahydrofolate reductase (NADPH)	-0.407003	0.613653	1.02066	0
NM_058173	118430	MUCL1	mucin-like 1	-0.335715	0.682412	1.01813	0
NM_015005	283638	KIAA0284	KIAA0284	-0.175329	0.84119	1.01652	0
NM_194249	644256	LOC644157	dead end homolog 1 (zebrafish); similar to dead end homolog 1	-0.392907	0.621872	1.01478	0
NM_024815	79873	NUDT18	nudix (nucleoside diphosphate linked moiety X)-type motif 18	-0.360289	0.646556	1.00684	1
NM_002218	3700	ITIH4	inter-alpha (globulin) inhibitor H4 (plasma Kallikrein-sensitive glycoprotein)	-0.30902	0.692827	1.00185	0
NM_207442	400223	C14ORF181	chromosome 14 open reading frame 181	-0.113955	0.887729	1.00168	0
NM_003078	6604	SMARCD3	SWI/SNF related, matrix associated, actin dependent regulator of chromatin, subfamily d, member 3	-0.355002	0.643107	0.998109	0
NM_001033515	100132288	LOC100132288	hypothetical protein LOC100132288	-0.164628	0.824701	0.989329	0
NM_013445	2571	GAD1	glutamate decarboxylase 1 (brain, 67kDa)	0.0847815	1.07248	0.987699	0
NM_005624	6370	CCL25	chemokine (C-C motif) ligand 25	-0.208179	0.776845	0.985024	0
NM_031924	83861	RSPH3	radial spoke 3 homolog (Chlamydomonas)	-0.197994	0.786143	0.984136	0
NM_001189	579	NKX3-2	NK3 homeobox 2	0.226493	1.20858	0.982084	0
NM_152536	152273	FGD5	FYVE, RhoGEF and PH domain containing 5	-0.328924	0.649292	0.978216	0
NM_080597	114876	OSBPL1A	oxysterol binding protein-like 1A	-0.313591	0.660814	0.974405	0
NM_182647	4987	OPRL1	opiate receptor-like 1	-0.246947	0.725422	0.972368	1
NM_006558	10656	KHDRBS3	KH domain containing, RNA binding, signal transduction associated 3	0.183905	1.15545	0.971545	0
NM_002025	2334	AFF2	AF4/FMR2 family, member 2	0.592758	1.55874	0.96598	0
NM_001097620	202915	TMEM184A	transmembrane protein 184A	-0.309607	0.652298	0.961904	0
NM_014433	27156	RTDR1	rhabdoid tumor deletion region gene 1	0	0.959723	0.959723	0
NM_014178	29091	STXBP6	syntaxin binding protein 6 (amisyn)	0.0879719	1.04744	0.959464	0
NM_001040001	NA	MLLT4	similar to Afadin (Protein AF-6); myeloid/lymphoid or mixed-lineage leukemia (trithorax homolog, Drosophila); translocated to, 4	-0.0154387	0.94339	0.958829	0
NM_001135924	NA	VWDE	von Willebrand factor D and EGF domains	0	0.957539	0.957539	0
NM_206818	126014	OSCAR	osteoclast associated, immunoglobulin-like receptor	-0.0669459	0.88897	0.955916	0
NM_003622	8496	PPFIBP1	PTPRF interacting protein, binding protein 1 (liprin beta 1)	-0.061535	0.893805	0.95534	0
NM_004056	767	CA8	carbonic anhydrase VIII	0.495739	1.45052	0.954785	0
NM_005506	950	SCARB2	scavenger receptor class B, member 2	0.0358483	0.989756	0.953907	0
NM_001733	715	C1R	complement component 1, r subcomponent	-0.223978	0.729001	0.952979	0
NM_001700	566	AZU1	azurocidin 1	-0.169389	0.780985	0.950374	0
NM_012486	5664	PSEN2	presenilin 2 (Alzheimer disease 4)	-0.141858	0.807061	0.948919	0
NM_005574	4005	LMO2	LIM domain only 2 (rhombotin-like 1)	-0.360102	0.587967	0.948069	0
NM_178026	2686	GGT7	gamma-glutamyltransferase 7	-0.175488	0.769796	0.945284	0
NM_001008269	440955	TMEM89	transmembrane protein 89	-0.0294074	0.912692	0.942099	0
NM_138967	192683	SCAMP5	secretory carrier membrane protein 5	0.149395	1.08498	0.935582	0
NM_014395	27071	DAPP1	dual adaptor of phosphotyrosine and 3-phosphoinositides	0	0.935355	0.935355	0
NM_000213	3691	ITGB4	integrin, beta 4	-0.305489	0.627967	0.933456	0
NM_014636	9649	RALGPS1	Ral GEF with PH domain and SH3 binding motif 1	-0.293939	0.635935	0.929874	0
NM_003607	8476	CDC42BPA	CDC42 binding protein kinase alpha (DMPK-like)	-0.0359454	0.89229	0.928236	0
NM_005485	10039	PARP3	poly (ADP-ribose) polymerase family, member 3	-0.187843	0.737911	0.925753	0
NM_003890	100133944	LOC100133944	Fc fragment of IgG binding protein; similar to IgGFc-binding protein precursor (FcgammaBP) (Fcgamma-binding protein antigen)	-0.325733	0.599944	0.925678	1
NM_001089	21	ABCA3	ATP-binding cassette, sub-family A (ABC1), member 3	-0.109575	0.815917	0.925492	0
NM_203411	92162	TMEM88	transmembrane protein 88	0.261541	1.18517	0.923631	1
NM_018690	55911	APOB48R	apolipoprotein B48 receptor	-0.206346	0.713864	0.92021	0
NM_016583	51297	PLUNC	palate, lung and nasal epithelium associated	0	0.912233	0.912233	0
NM_080662	92960	PEX11G	peroxisomal biogenesis factor 11 gamma	0	0.908508	0.908508	1
NM_020817	57577	KIAA1407	KIAA1407	-0.037476	0.869745	0.907221	0
NM_198469	254956	MORN5	MORN repeat containing 5	0	0.906051	0.906051	0
NM_174891	122616	C14ORF79	chromosome 14 open reading frame 79	-0.0770595	0.828167	0.905227	1
NM_173627	284131	FLJ35220	hypothetical protein FLJ35220	-0.100854	0.803687	0.90454	0
NM_005378	4613	MYCN	v-myc myelocytomatosis viral related oncogene, neuroblastoma derived (avian)	0.083398	0.982919	0.89952	0
NM_153376	257236	CCDC96	coiled-coil domain containing 96	-0.0697691	0.829639	0.899408	0
NM_001243	943	TNFRSF8	tumor necrosis factor receptor superfamily, member 8	0.45188	1.35118	0.899296	1
NM_033452	91107	TRIM47	tripartite motif-containing 47	-0.106307	0.791749	0.898056	0
NM_203459	23271	CAMSAP1L1	calmodulin regulated spectrin-associated protein 1-like 1	0	0.897201	0.897201	0
NM_014572	26524	LATS2	LATS, large tumor suppressor, homolog 2 (Drosophila)	0	0.893704	0.893704	0
NM_012342	25805	LOC729590	hypothetical LOC729590; BMP and activin membrane-bound inhibitor homolog (Xenopus laevis)	0.806747	1.69976	0.893015	0
NM_152474	147685	C19ORF18	chromosome 19 open reading frame 18	-0.229094	0.661626	0.89072	0
NM_020183	56938	ARNTL2	aryl hydrocarbon receptor nuclear translocator-like 2	-0.191519	0.695887	0.887406	0
NM_007031	11077	HSF2BP	heat shock transcription factor 2 binding protein	0.00337593	0.889749	0.886373	0
NM_003670	8553	BHLHE40	basic helix-loop-helix family, member e40	0.265458	1.14021	0.874757	0
NM_024786	79844	ZDHHC11	zinc finger, DHHC-type containing 11	-0.195435	0.676831	0.872266	0
NM_004031	3665	IRF7	interferon regulatory factor 7	-0.113746	0.75726	0.871006	0
NM_015490	25956	SEC31B	SEC31 homolog B (S. cerevisiae)	-0.219156	0.650097	0.869253	0
NM_006322	10426	TUBGCP3	tubulin, gamma complex associated protein 3	-0.114597	0.754381	0.868978	0
NM_015225	158471	PRUNE2	prune homolog 2 (Drosophila)	0	0.868697	0.868697	0
NM_007112	7059	THBS3	thrombospondin 3	-0.174523	0.693366	0.86789	0
NM_001039464	374977	C1ORF175	chromosome 1 open reading frame 175	-0.0521095	0.815015	0.867125	0
NM_012156	2036	EPB41L1	erythrocyte membrane protein band 4.1-like 1	-0.19308	0.672359	0.865439	0
NM_003311	7262	PHLDA2	pleckstrin homology-like domain, family A, member 2	0	0.862194	0.862194	0
NM_006432	10577	NPC2	Niemann-Pick disease, type C2	0.245901	1.10788	0.861976	0
NM_000423	3849	KRT2	keratin 2	0	0.85707	0.85707	0
NM_181597	7378	UPP1	uridine phosphorylase 1	-0.0180306	0.838998	0.857029	0
NM_176677	283948	C16ORF11	hypothetical protein FLJ36208; chromosome 16 open reading frame 11	-0.259805	0.59458	0.854385	0
NM_001014811	10873	ME3	malic enzyme 3, NADP(+)-dependent, mitochondrial	-0.187716	0.664739	0.852456	0
NM_178310	333929	SNAI3	snail homolog 3 (Drosophila)	-0.141751	0.707458	0.849209	0
NM_023927	65983	GRAMD3	GRAM domain containing 3	0	0.848586	0.848586	0
NM_199418	5547	PRCP	prolylcarboxypeptidase (angiotensinase C)	0.171771	1.01916	0.847389	0
NM_001005275	81328	OR4A15	olfactory receptor, family 4, subfamily A, member 15	0	0.843089	0.843089	0
NM_001006636	79712	GTDC1	glycosyltransferase-like domain containing 1	-0.201425	0.641399	0.842825	0
NM_015311	23363	OBSL1	obscurin-like 1	0.6158	1.45799	0.842188	0
NM_130772	170591	S100Z	S100 calcium binding protein Z	0	0.83908	0.83908	0
NM_020777	57537	SORCS2	sortilin-related VPS10 domain containing receptor 2	0	0.825132	0.825132	0
NM_002470	4621	MYH3	myosin, heavy chain 3, skeletal muscle, embryonic	-0.156625	0.6674	0.824025	0
NM_000328	6103	RPGR	retinitis pigmentosa GTPase regulator	0.117443	0.941098	0.823656	0
NM_024036	78999	LRFN4	leucine rich repeat and fibronectin type III domain containing 4	0.135648	0.954927	0.81928	1
NM_023921	50839	TAS2R10	taste receptor, type 2, member 10	-0.00956422	0.808716	0.81828	0
NM_134260	6095	RORA	RAR-related orphan receptor A	0.0922659	0.910154	0.817888	0
NM_080600	4099	MAG	myelin associated glycoprotein	-0.0578742	0.758226	0.8161	0
NM_001077621	NA	VPS37D	vacuolar protein sorting 37 homolog D (S. cerevisiae)	-0.131446	0.68457	0.816016	0
NM_001112	104	ADARB1	adenosine deaminase, RNA-specific, B1 (RED1 homolog rat)	0.191216	1.00287	0.811649	1
NM_080658	91703	ACY3	aspartoacylase (aminocyclase) 3	0	0.810996	0.810996	0
NM_014380	27018	NGFRAP1	nerve growth factor receptor (TNFRSF16) associated protein 1	0.0319723	0.842613	0.81064	0
NM_001008528	439921	MXRA7	matrix-remodelling associated 7	0.118466	0.927462	0.808996	0
NM_145755	199223	TTC21A	tetratricopeptide repeat domain 21A	0.0527651	0.86122	0.808455	0
NM_030817	81575	APOLD1	apolipoprotein L domain containing 1	-0.0178464	0.788365	0.806211	0
NM_000447	5664	PSEN2	presenilin 2 (Alzheimer disease 4)	0.0844482	0.880771	0.796322	0
NM_001004688	391194	OR2M2	olfactory receptor, family 2, subfamily M, member 2	0	0.794997	0.794997	0
NM_003420	7584	ZNF35	zinc finger protein 35	0.493485	1.28779	0.794308	0
NM_032709	84795	PYROXD2	pyridine nucleotide-disulphide oxidoreductase domain 2	0.357492	1.15158	0.794085	0
NM_003866	8821	INPP4B	inositol polyphosphate-4-phosphatase, type II, 105kDa	-0.205343	0.587777	0.79312	0
NM_001001890	861	RUNX1	runt-related transcription factor 1	-0.166876	0.625625	0.792501	0
NM_001333	1515	CTSL2	cathepsin L2	0.0749924	0.866368	0.791375	0
NM_144673	146225	CMTM2	CKLF-like MARVEL transmembrane domain containing 2	0	0.790428	0.790428	0
NM_021619	59335	PRDM12	PR domain containing 12	0.0400382	0.830244	0.790205	0
NM_005187	863	CBFA2T3	core-binding factor, runt domain, alpha subunit 2; translocated to, 3	-0.0602674	0.729759	0.790026	0
NM_001042544	NA	LTBP4	latent transforming growth factor beta binding protein 4	-0.200266	0.589502	0.789767	0
NM_006244	5526	PPP2R5B	protein phosphatase 2, regulatory subunit B', beta isoform	-0.0363213	0.753431	0.789752	0
NM_145719	220359	TIGD3	tigger transposable element derived 3	0.0543881	0.843292	0.788904	0
NM_015393	25849	PARM1	DKFZP564O0823 protein	0	0.785401	0.785401	0
NM_000632	3684	ITGAM	integrin, alpha M (complement component 3 receptor 3 subunit)	-0.131587	0.651235	0.782822	0
NM_002969	6300	MAPK12	mitogen-activated protein kinase 12	0.00459671	0.786877	0.78228	1
NM_139282	158800	RHOXF1	Rhox homeobox family, member 1	0.853511	1.6307	0.777189	0
NM_002292	3913	LAMB2	laminin, beta 2 (laminin S)	0.0355132	0.810679	0.775166	0
NM_018484	55867	SLC22A11	solute carrier family 22 (organic anion/urate transporter), member 11	-0.0898746	0.684813	0.774687	0
NM_152559	155368	WBSCR27	Williams Beuren syndrome chromosome region 27	0	0.774072	0.774072	0
NM_015270	112	ADCY6	adenylate cyclase 6	0	0.772069	0.772069	0
NM_001145434	NA	ZNF880	zinc finger protein LOC400713	-0.0557825	0.715975	0.771757	0
NM_014228	6534	SLC6A7	solute carrier family 6 (neurotransmitter transporter, L-proline), member 7	0	0.765908	0.765908	0
NM_172127	817	CAMK2D	calcium/calmodulin-dependent protein kinase II delta	0.797927	1.56151	0.763581	0
NM_014010	23245	ASTN2	astrotactin 2	0.511464	1.27483	0.763369	0
NM_004512	3590	IL11RA	interleukin 11 receptor, alpha	0.229428	0.992549	0.763121	0
NM_152989	6660	SOX5	SRY (sex determining region Y)-box 5	-0.0331121	0.728984	0.762096	0
NM_004364	1050	CEBPA	CCAAT/enhancer binding protein (C/EBP), alpha	-0.00695668	0.75475	0.761707	0
NM_014617	1418	CRYGA	crystallin, gamma A	0	0.757345	0.757345	0
NM_003107	6659	SOX4	SRY (sex determining region Y)-box 4	0.0905769	0.846878	0.756301	0
NM_020909	57669	EPB41L5	erythrocyte membrane protein band 4.1 like 5	-0.0749827	0.678614	0.753597	0
NM_014943	22882	ZHX2	zinc fingers and homeoboxes 2	0.11494	0.868119	0.753179	0
NM_016546	51279	C1RL	complement component 1, r subcomponent-like	-0.104515	0.648494	0.753009	0
NM_004442	2048	EPHB2	EPH receptor B2	-0.0384136	0.713411	0.751825	0
NM_030582	80781	COL18A1	collagen, type XVIII, alpha 1	0.0582417	0.809274	0.751032	0
NM_007313	25	ABL1	c-abl oncogene 1, receptor tyrosine kinase	0	0.746009	0.746009	0
NM_000224	3875	KRT18P19	keratin 18; keratin 18 pseudogene 26; keratin 18 pseudogene 19	0.0127302	0.758525	0.745795	0
NM_019089	54626	HES2	hairy and enhancer of split 2 (Drosophila)	-0.0408311	0.704414	0.745245	0
NM_198526	374655	ZNF710	zinc finger protein 710	-0.0225993	0.721905	0.744504	0
NM_009586	NA	SIM2	single-minded homolog 2 (Drosophila)	0	0.740422	0.740422	0
NM_003492	8269	TMEM187	transmembrane protein 187	-0.0727696	0.665356	0.738126	0
NM_032514	84557	MAP1LC3A	microtubule-associated protein 1 light chain 3 alpha	-0.0757043	0.660807	0.736512	0
NM_021962	29	ABR	active BCR-related gene	-0.0154999	0.720125	0.735625	0
NM_000929	5322	PLA2G5	phospholipase A2, group V	0.0983742	0.833757	0.735383	0
NM_024787	79845	RNF122	ring finger protein 122	-0.142691	0.59228	0.734971	0
NM_032728	84814	PPAPDC3	phosphatidic acid phosphatase type 2 domain containing 3	0	0.732375	0.732375	0
NM_016148	50944	SHANK1	SH3 and multiple ankyrin repeat domains 1	0.21729	0.949313	0.732023	0
NM_201520	399512	SLC25A35	solute carrier family 25, member 35	0.0184471	0.749498	0.731051	0
NM_004345	820	CAMP	cathelicidin antimicrobial peptide	0	0.72998	0.72998	0
NM_005572	4000	LMNA	lamin A/C	0.0939584	0.823505	0.729546	1
NM_020853	57613	KIAA1467	KIAA1467	-0.057986	0.67095	0.728936	0
NM_145326	284443	ZNF493	zinc finger protein 493	0.106349	0.834413	0.728064	0
NM_021205	58480	RHOU	ras homolog gene family, member U	0.0781923	0.805488	0.727296	0
NM_004029	3665	IRF7	interferon regulatory factor 7	-0.0895849	0.637511	0.727096	0
NM_018934	56122	PCDHB14	protocadherin beta 14	0.751112	1.47565	0.724534	0
NM_052899	114787	GPRIN1	G protein regulated inducer of neurite outgrowth 1	0.742795	1.46595	0.723155	0
NM_003326	7292	TNFSF4	tumor necrosis factor (ligand) superfamily, member 4	0	0.721991	0.721991	0
NM_020789	57549	IGSF9	immunoglobulin superfamily, member 9	-0.0299288	0.690364	0.720293	0
NM_031910	114904	C1QTNF6	C1q and tumor necrosis factor related protein 6	0.77308	1.49129	0.718214	0
NM_031938	83875	BCO2	beta-carotene oxygenase 2	0.210536	0.927351	0.716815	0
NM_001394	1846	DUSP4	dual specificity phosphatase 4	-0.0526929	0.663675	0.716368	0
NM_001143978	644353	ZCCHC18	zinc finger, CCHC domain containing 18	0.265985	0.981714	0.715729	0
NM_001470	2550	GABBR1	gamma-aminobutyric acid (GABA) B receptor, 1	0	0.712393	0.712393	0
NM_016848	53358	SHC3	SHC (Src homology 2 domain containing) transforming protein 3	0	0.711407	0.711407	0
NM_017986	55065	GPR172B	G protein-coupled receptor 172B	0.0931224	0.804249	0.711126	0
NM_001105528	374864	C18ORF34	chromosome 18 open reading frame 34	0	0.710842	0.710842	0
NM_139174	161931	ADAD2	adenosine deaminase domain containing 2	0.297343	1.00697	0.709631	0
NM_002517	4861	NPAS1	neuronal PAS domain protein 1	0.267531	0.975449	0.707918	1
NM_001145418	NA	LOC645100	chromosome 6 open reading frame 35; hCG1820764; tetratricopeptide repeat domain 28	-0.0545234	0.652972	0.707496	0
NM_003087	6623	SNCG	synuclein, gamma (breast cancer-specific protein 1)	0.165309	0.870046	0.704737	0
NM_001079802	2218	FKTN	fukutin	0.24613	0.949869	0.703739	0
NM_014767	9806	SPOCK2	sparc/osteonectin, cwcv and kazal-like domains proteoglycan (testican) 2	0.0478149	0.749589	0.701774	0
NM_000434	4758	NEU1	sialidase 1 (lysosomal sialidase)	0.0697201	0.770387	0.700667	1
NM_016828	4968	OGG1	8-oxoguanine DNA glycosylase	-0.0904445	0.608928	0.699373	0
NM_015149	23179	RGL1	ral guanine nucleotide dissociation stimulator-like 1	0.148138	0.844303	0.696165	0
NM_002278	3882	KRT32	keratin 32	0.122036	0.81798	0.695944	0
NM_172312	26206	SPAG8	sperm associated antigen 8	0.0103689	0.705734	0.695365	0
NM_053284	117166	WFIKKN1	WAP, follistatin/kazal, immunoglobulin, kunitz and netrin domain containing 1	0.07208	0.767412	0.695332	0
NM_021158	57761	TRIB3	tribbles homolog 3 (Drosophila)	0.30319	0.997922	0.694732	0
NM_019601	56241	SUSD2	sushi domain containing 2	-0.0455197	0.649143	0.694663	0
NM_016061	51646	YPEL5	yippee-like 5 (Drosophila)	0.278853	0.973304	0.694451	0
NM_018075	55129	ANO10	anoctamin 10	0.00241383	0.695954	0.693541	0
NM_020856	57616	TSHZ3	teashirt zinc finger homeobox 3	0.152202	0.84505	0.692848	0
NM_003833	8785	MATN4	matrilin 4	0.256742	0.949556	0.692813	0
NM_144994	200539	ANKRD23	ankyrin repeat domain 23	0.224881	0.917491	0.69261	0
NM_175868	4105	MAGEA6	melanoma antigen family A, 6	0.369688	1.06224	0.692551	0
NM_001013841	55620	STAP2	signal transducing adaptor family member 2	0	0.69165	0.69165	0
NM_080671	23704	KCNE4	potassium voltage-gated channel, Isk-related family, member 4	-0.0910488	0.600139	0.691188	0
NM_153210	124739	USP43	ubiquitin specific peptidase 43	0.0305371	0.718511	0.687974	0
NM_000813	2561	GABRB2	gamma-aminobutyric acid (GABA) A receptor, beta 2	0.00289746	0.688192	0.685294	0
NM_025244	80705	TSGA10	testis specific, 10	0.8083	1.49304	0.684744	0
NM_032638	2624	GATA2	GATA binding protein 2	0.100336	0.78485	0.684514	0
NM_021081	2691	GHRH	growth hormone releasing hormone	0.0551353	0.738414	0.683279	0
NM_022060	63874	ABHD4	abhydrolase domain containing 4	-0.0251974	0.657372	0.682569	0
NM_001145033	NA	AG2	hypothetical protein LOC387763	-0.0445816	0.637701	0.682283	0
NM_001039548	283212	KLHL35	kelch-like 35 (Drosophila)	0.286682	0.968741	0.682058	0
NM_014330	23645	PPP1R15A	protein phosphatase 1, regulatory (inhibitor) subunit 15A	0.419193	1.10076	0.681567	0
NM_139172	147744	TMEM190	transmembrane protein 190	0	0.680099	0.680099	0
NM_001785	978	CDA	cytidine deaminase	0.0234649	0.700891	0.677426	0
NM_022129	64081	PBLD	phenazine biosynthesis-like protein domain containing	0.0981368	0.774631	0.676494	0
NM_006992	10233	LRRC23	leucine rich repeat containing 23	-0.0265572	0.649676	0.676233	0
NM_138452	115817	DHRS1	dehydrogenase/reductase (SDR family) member 1	0.136639	0.812775	0.676135	0
NM_173602	57609	DIP2B	DIP2 disco-interacting protein 2 homolog B (Drosophila)	-0.0774945	0.595416	0.67291	0
NM_001971	1990	CELA1	chymotrypsin-like elastase family, member 1	-0.00265931	0.666952	0.669611	0
NM_002653	5307	PITX1	paired-like homeodomain 1	0	0.668724	0.668724	0
NM_001015038	389860	PAGE2B	P antigen family, member 2B	0.134064	0.802568	0.668504	0
NM_030647	80853	JHDM1D	jumonji C domain containing histone demethylase 1 homolog D (S. cerevisiae)	0.124669	0.78921	0.664541	0
NM_001093725	92312	MEX3A	mex-3 homolog A (C. elegans)	0.425977	1.08743	0.661451	0
NM_001036645	11147	HHLA3	HERV-H LTR-associating 3	0.149912	0.811275	0.661363	0
NM_004058	828	CAPS	calcyphosine	-0.0155212	0.640196	0.655717	0
NM_213568	29985	SLC39A3	solute carrier family 39 (zinc transporter), member 3	0.10784	0.763391	0.655551	0
NM_173463	91050	CCDC149	coiled-coil domain containing 149	0.23919	0.891049	0.651859	0
NM_080744	136853	SRCRB4D	scavenger receptor cysteine rich domain containing, group B (4 domains)	-0.0589418	0.590638	0.64958	0
NM_001145154	NA	DNAH14	dynein, axonemal, heavy chain 14	0.00880992	0.654557	0.645747	0
NM_001005336	1759	DNM1	dynamin 1	0.123442	0.766654	0.643212	0
NM_001221	817	CAMK2D	calcium/calmodulin-dependent protein kinase II delta	0.142547	0.784345	0.641799	0
NM_003978	9051	PSTPIP1	proline-serine-threonine phosphatase interacting protein 1	0.00793753	0.648882	0.640944	0
NM_006734	3097	HIVEP2	human immunodeficiency virus type I enhancer binding protein 2	-0.0535132	0.586241	0.639754	0
NM_001164154	347688	TUBB8	tubulin, beta 8	0.29539	0.93513	0.63974	0
NM_014213	3235	HOXD9	homeobox D9	0.345448	0.983408	0.63796	0
NM_022740	28996	HIPK2	homeodomain interacting protein kinase 2; similar to homeodomain interacting protein kinase 2	0.14163	0.778712	0.637081	0
NM_015554	26035	GLCE	glucuronic acid epimerase	0.201094	0.834605	0.633511	0
NM_013257	23678	SGK3	serum/glucocorticoid regulated kinase family, member 3	0	0.630107	0.630107	0
NM_001731	694	BTG1	B-cell translocation gene 1, anti-proliferative	0.0925657	0.71954	0.626974	0
NM_024620	79673	ZNF329	zinc finger protein 329	0.108005	0.73406	0.626056	0
NM_001142651	54492	NEURL1B	neuralized homolog 1B (Drosophila)	0	0.625958	0.625958	0
NM_001025265	158830	CXORF65	chromosome X open reading frame 65	0.132916	0.758787	0.625871	0
NM_181789	342035	GLDN	gliomedin	0.805834	1.43056	0.624724	0
NM_005883	10297	APC2	adenomatosis polyposis coli 2	0.121104	0.742835	0.621731	0
NM_018942	3166	HMX1	H6 family homeobox 1	0.292147	0.913526	0.621379	0
NM_001004431	653506	METRNL	meteorin, glial cell differentiation regulator-like; similar to meteorin, glial cell differentiation regulator-like	0.185022	0.805542	0.62052	1
NM_017495	55544	RBM38	RNA binding motif protein 38	0.173098	0.793519	0.620421	0
NM_001142287	10507	SEMA4D	sema domain, immunoglobulin domain (Ig), transmembrane domain (TM) and short cytoplasmic domain, (semaphorin) 4D	-0.00104242	0.619146	0.620188	0
NM_001772	945	CD33	CD33 molecule	0.380967	0.997657	0.61669	0
NM_207014	79819	WDR78	WD repeat domain 78	0.0661951	0.679025	0.61283	0
NM_198443	123904	NRN1L	neuritin 1-like	0.275318	0.885614	0.610296	0
NM_022006	53822	FXYD7	FXYD domain containing ion transport regulator 7	0	0.610263	0.610263	0
NM_013391	29958	DMGDH	dimethylglycine dehydrogenase	0.122884	0.733103	0.610218	0
NM_019607	56260	C8ORF44	chromosome 8 open reading frame 44	0.215549	0.824764	0.609215	0
NM_207368	348262	FAM195B	hypothetical protein LOC348262	0.166392	0.775127	0.608735	0
NM_024582	79633	FAT4	FAT tumor suppressor homolog 4 (Drosophila)	0	0.60833	0.60833	0
NM_005100	9590	AKAP12	A kinase (PRKA) anchor protein 12	0.253688	0.860946	0.607258	0
NM_003881	8839	WISP2	WNT1 inducible signaling pathway protein 2	0.230966	0.837574	0.606608	0
NM_153836	200407	CREG2	cellular repressor of E1A-stimulated genes 2	0	0.606595	0.606595	0
NM_001136483	284067	C17ORF105	hypothetical LOC284067	0	0.60659	0.60659	0
NM_013938	26532	OR10H3	olfactory receptor, family 10, subfamily H, member 3	0	0.605295	0.605295	0
NM_001013672	400566	C17ORF97	chromosome 17 open reading frame 97	0.225619	0.8308	0.605181	0
NM_022765	64780	MICAL1	microtubule associated monoxygenase, calponin and LIM domain containing 1	0.0184243	0.616473	0.598048	0
NM_001185	646282	AZGP1P1	alpha-2-glycoprotein 1, zinc-binding pseudogene 1; alpha-2-glycoprotein 1, zinc-binding	0.0110742	0.606781	0.595707	0
NM_032387	65266	WNK4	WNK lysine deficient protein kinase 4	0.090822	0.685403	0.594581	0
NM_004403	1687	DFNA5	deafness, autosomal dominant 5	0	0.593615	0.593615	0
NM_152246	1375	CPT1B	choline kinase beta; carnitine palmitoyltransferase 1B (muscle)	0.00739396	0.59975	0.592356	0
NM_007001	11046	SLC35D2	solute carrier family 35, member D2	0	0.590633	0.590633	0
NM_022802	1488	CTBP2	C-terminal binding protein 2	0.0140009	0.603665	0.589664	0
NM_000246	4261	CIITA	class II, major histocompatibility complex, transactivator	0.0055285	0.594184	0.588655	0
NM_014905	2744	GLS	glutaminase	0.00841751	0.596874	0.588457	0
NM_020873	57633	LRRN1	leucine rich repeat neuronal 1	0.0074611	0.594646	0.587185	0
NM_014800	9844	ELMO1	engulfment and cell motility 1	0.00391061	0.590773	0.586862	0
NM_144603	124056	NOXO1	NADPH oxidase organizer 1	0.0578025	0.644353	0.586551	1
NM_001039492	NA	FHL2	four and a half LIM domains 2	-0.0367606	-0.621866	-0.585105	0
NM_001715	640	BLK	B lymphoid tyrosine kinase	-0.1908	-0.776135	-0.585336	0
NM_005301	2859	GPR35	G protein-coupled receptor 35	-0.154818	-0.740881	-0.586063	0
NM_006410	10553	HTATIP2	HIV-1 Tat interactive protein 2, 30kDa	-0.0999824	-0.689234	-0.589251	0
NM_033261	91734	IDI2	isopentenyl-diphosphate delta isomerase 2	0	-0.594017	-0.594017	0
NM_080759	1602	DACH1	dachshund homolog 1 (Drosophila)	0	-0.594025	-0.594025	0
NM_134444	147945	NLRP4	NLR family, pyrin domain containing 4	-0.219473	-0.813572	-0.594099	0
NM_001080424	23135	KDM6B	lysine (K)-specific demethylase 6B	-0.396443	-0.991308	-0.594865	0
NM_003269	7101	NR2E1	nuclear receptor subfamily 2, group E, member 1	-0.0542273	-0.649183	-0.594956	0
NM_012369	26211	OR2F1	olfactory receptor, family 2, subfamily F, member 1	0	-0.59505	-0.59505	0
NM_052920	114818	KLHL29	kelch-like 29 (Drosophila)	0	-0.595548	-0.595548	0
NM_014352	25833	POU2F3	POU class 2 homeobox 3	0	-0.598513	-0.598513	0
NM_006671	6512	SLC1A7	solute carrier family 1 (glutamate transporter), member 7	-0.0821515	-0.684458	-0.602307	0
NM_001142771	65217	PCDH15	protocadherin 15	-0.29054	-0.897197	-0.606657	0
NM_024636	79689	STEAP4	STEAP family member 4	-0.0398494	-0.651905	-0.612055	0
NM_080685	5783	PTPN13	protein tyrosine phosphatase, non-receptor type 13 (APO-1/CD95 (Fas)-associated phosphatase)	-0.308664	-0.921368	-0.612703	0
NM_021800	56521	DNAJC12	DnaJ (Hsp40) homolog, subfamily C, member 12	-0.250356	-0.865921	-0.615565	0
NM_002084	2878	GPX3	glutathione peroxidase 3 (plasma)	-0.492128	-1.10843	-0.616298	0
NM_176875	887	CCKBR	cholecystokinin B receptor	-0.300851	-0.917356	-0.616505	0
NM_000639	356	FASLG	Fas ligand (TNF superfamily, member 6)	-0.488762	-1.10532	-0.616559	0
NM_014229	6538	SLC6A11	solute carrier family 6 (neurotransmitter transporter, GABA), member 11	-0.200759	-0.817933	-0.617174	0
NM_005554	3853	KRT6A	keratin 6A	-0.0186152	-0.636712	-0.618097	0
NM_001006605	388650	FAM69A	family with sequence similarity 69, member A	0	-0.619444	-0.619444	0
NM_138804	130951	C2ORF65	chromosome 2 open reading frame 65	0	-0.621174	-0.621174	0
NM_000948	5617	PRL	prolactin	0	-0.623419	-0.623419	0
NM_001145652	NA	C6ORF141	chromosome 6 open reading frame 141	-0.0216326	-0.647295	-0.625662	0
NM_018397	55349	CHDH	choline dehydrogenase	-0.0840061	-0.710304	-0.626298	0
NM_002173	3449	IFNA16	interferon, alpha 16	0	-0.626832	-0.626832	0
NM_145735	8874	ARHGEF7	Rho guanine nucleotide exchange factor (GEF) 7	-0.152179	-0.779636	-0.627457	0
NM_015535	26010	SPATS2L	spermatogenesis associated, serine-rich 2-like	-0.702864	-1.33072	-0.627856	0
NM_024409	4880	NPPC	natriuretic peptide precursor C	-0.114291	-0.745895	-0.631604	0
NM_018665	55510	DDX43	DEAD (Asp-Glu-Ala-Asp) box polypeptide 43	-0.372694	-1.00549	-0.632798	0
NM_001039477	NA	C1ORF38	chromosome 1 open reading frame 38	-0.0694873	-0.703212	-0.633725	0
NM_001010919	441168	FAM26F	family with sequence similarity 26, member F	0.0305438	-0.604121	-0.634665	0
NM_004138	3883	KRT33A	keratin 33A	0.0420138	-0.5932	-0.635214	0
NM_024967	80032	ZNF556	zinc finger protein 556	-0.0300778	-0.671521	-0.641443	0
NM_002242	3769	KCNJ13	potassium inwardly-rectifying channel, subfamily J, member 13	-0.120213	-0.761755	-0.641542	0
NM_207578	5567	PRKACB	protein kinase, cAMP-dependent, catalytic, beta	-0.0323406	-0.674845	-0.642504	0
NM_007199	11213	IRAK3	interleukin-1 receptor-associated kinase 3	0.0115542	-0.632054	-0.643608	0
NM_003304	7220	TRPC1	transient receptor potential cation channel, subfamily C, member 1	0	-0.644566	-0.644566	0
NM_001040450	NA	FAM63B	family with sequence similarity 63, member B	0.0350465	-0.609975	-0.645021	0
NM_014772	9811	KIAA0427	KIAA0427	-0.311416	-0.960072	-0.648655	0
NM_138492	153768	PRELID2	PRELI domain containing 2	-0.773314	-1.42218	-0.648862	0
NM_013272	28232	SLCO3A1	solute carrier organic anion transporter family, member 3A1	0.0516288	-0.598008	-0.649637	0
NM_206943	4052	LTBP1	latent transforming growth factor beta binding protein 1	0	-0.649969	-0.649969	0
NM_003265	7098	TLR3	toll-like receptor 3	-0.352368	-1.0035	-0.651128	0
NM_000160	2642	GCGR	glucagon receptor	-0.500172	-1.15139	-0.651214	0
NM_024686	79739	TTLL7	tubulin tyrosine ligase-like family, member 7	0	-0.654368	-0.654368	0
NM_003853	8807	IL18RAP	interleukin 18 receptor accessory protein	-0.0239468	-0.679569	-0.655622	0
NM_001122965	126638	RPTN	repetin	0.0421391	-0.613609	-0.655748	0
NM_004482	2591	GALNT3	UDP-N-acetyl-alpha-D-galactosamine:polypeptide N-acetylgalactosaminyltransferase 3 (GalNAc-T3)	0.0319096	-0.6249	-0.65681	0
NM_198389	10630	PDPN	podoplanin	0	-0.658165	-0.658165	0
NM_000676	136	LOC100131909	hypothetical LOC100131909; adenosine A2b receptor	-0.0392909	-0.701039	-0.661748	1
NM_016140	51673	TPPP3	tubulin polymerization-promoting protein family member 3	0	-0.663317	-0.663317	0
NM_153831	5747	PTK2	PTK2 protein tyrosine kinase 2	-0.0290131	-0.693528	-0.664515	0
NM_004089	1831	TSC22D3	TSC22 domain family, member 3; GRAM domain containing 4	-0.111738	-0.777178	-0.66544	0
NM_021192	3237	HOXD11	homeobox D11	-0.0573426	-0.722972	-0.665629	0
NM_017439	54103	PION	pigeon homolog (Drosophila)	0	-0.665643	-0.665643	0
NM_138455	115908	CTHRC1	collagen triple helix repeat containing 1	-0.329816	-0.996765	-0.666949	0
NM_014951	22891	ZNF365	zinc finger protein 365	-0.113861	-0.783247	-0.669386	0
NM_001033047	255743	NPNT	nephronectin	-0.251974	-0.922287	-0.670313	0
NM_001080836	644890	MEIG1	meiosis expressed gene 1 homolog (mouse)	0	-0.673585	-0.673585	0
NM_014331	23657	SLC7A11	solute carrier family 7, (cationic amino acid transporter, y+ system) member 11	0.0799386	-0.596612	-0.67655	0
NM_002240	3763	KCNJ6	potassium inwardly-rectifying channel, subfamily J, member 6	0.0926268	-0.586924	-0.67955	0
NM_173567	253152	EPHX4	epoxide hydrolase 4	-0.0393733	-0.719758	-0.680384	0
NM_181078	50615	IL21R	interleukin 21 receptor	-0.10721	-0.787738	-0.680528	0
NM_006226	5334	PLCL1	phospholipase C-like 1	0	-0.680887	-0.680887	0
NM_001017920	92196	DAPL1	death associated protein-like 1	-0.207226	-0.891893	-0.684667	0
NM_006203	5144	PDE4D	phosphodiesterase 4D, cAMP-specific (phosphodiesterase E3 dunce homolog, Drosophila)	-0.0174303	-0.70323	-0.6858	0
NM_001040453	NA	FAM63B	family with sequence similarity 63, member B	0	-0.686102	-0.686102	0
NM_000236	3990	LIPC	lipase, hepatic	-0.141561	-0.831962	-0.690401	0
NM_033056	65217	PCDH15	protocadherin 15	-0.4468	-1.13925	-0.692454	0
NM_005725	10100	TSPAN2	tetraspanin 2	0	-0.693162	-0.693162	0
NM_020923	57683	ZDBF2	zinc finger, DBF-type containing 2	-0.101467	-0.7961	-0.694633	0
NM_015470	26056	RAB11FIP5	RAB11 family interacting protein 5 (class I)	0.0117495	-0.683479	-0.695228	0
NM_022062	63876	PKNOX2	PBX/knotted 1 homeobox 2	-0.0339557	-0.729409	-0.695454	0
NM_172207	84254	CAMKK1	calcium/calmodulin-dependent protein kinase kinase 1, alpha	0.0402381	-0.655299	-0.695537	0
NM_145004	203102	ADAM32	ADAM metallopeptidase domain 32	-0.0347442	-0.735378	-0.700634	0
NM_020453	57205	ATP10D	ATPase, class V, type 10D	-0.00629038	-0.707921	-0.70163	0
NM_018404	55803	ADAP2	ArfGAP with dual PH domains 2	0	-0.701696	-0.701696	0
NM_002397	4208	MEF2C	myocyte enhancer factor 2C	-0.189078	-0.892346	-0.703268	0
NM_002185	3575	IL7R	interleukin 7 receptor	0	-0.703518	-0.703518	0
NM_020168	56924	PAK6	p21 protein (Cdc42/Rac)-activated kinase 6	0	-0.704138	-0.704138	0
NM_017435	53919	SLCO1C1	solute carrier organic anion transporter family, member 1C1	-0.443378	-1.14757	-0.704191	0
NM_000655	6402	SELL	selectin L	0.112704	-0.593598	-0.706302	0
NM_003785	8712	PAGE1	P antigen family, member 1 (prostate associated)	0.0617518	-0.645155	-0.706907	0
NM_170664	146183	OTOA	otoancorin	-0.396219	-1.10364	-0.707416	0
NM_001037866	84220	RGPD6	RANBP2-like and GRIP domain containing 5; RANBP2-like and GRIP domain containing 4; RANBP2-like and GRIP domain containing 3; RANBP2-like and GRIP domain containing 8; RANBP2-like and GRIP domain containing 7; RANBP2-like and GRIP domain containing 6	-0.0769598	-0.784442	-0.707482	0
NM_013258	29108	PYCARD	PYD and CARD domain containing	0.113997	-0.593726	-0.707724	0
NM_174912	158584	FAAH2	fatty acid amide hydrolase 2	0	-0.708039	-0.708039	0
NM_181598	NA	ATL1	atlastin GTPase 1	0	-0.714566	-0.714566	0
NM_032451	84501	SPIRE2	spire homolog 2 (Drosophila)	0	-0.716569	-0.716569	0
NM_012312	3809	KIR2DS2	killer cell immunoglobulin-like receptor, two domains, short cytoplasmic tail, 2; killer cell immunoglobulin-like receptor, two domains, short cytoplasmic tail, 4	0.0974291	-0.619956	-0.717385	0
NM_006789	10930	APOBEC2	apolipoprotein B mRNA editing enzyme, catalytic polypeptide-like 2	-0.0789847	-0.797151	-0.718166	0
NM_005584	4081	MAB21L1	mab-21-like 1 (C. elegans)	0	-0.718507	-0.718507	0
NM_148672	56477	CCL28	chemokine (C-C motif) ligand 28	-0.224273	-0.944687	-0.720414	0
NM_004485	2786	GNG4	guanine nucleotide binding protein (G protein), gamma 4	0.0885174	-0.633071	-0.721589	0
NM_002272	3851	KRT4	keratin 4	-0.124056	-0.846087	-0.722031	0
NM_002530	NA	NTRK3	neurotrophic tyrosine kinase, receptor, type 3	0	-0.724949	-0.724949	0
NM_014900	22837	COBLL1	COBL-like 1	-0.135305	-0.860657	-0.725352	0
NM_002089	2920	CXCL2	chemokine (C-X-C motif) ligand 2	-0.115366	-0.843249	-0.727883	0
NM_145054	146845	WDR16	WD repeat domain 16	0	-0.730437	-0.730437	0
NM_080608	128497	C20ORF165	chromosome 20 open reading frame 165	0.0833454	-0.647277	-0.730623	0
NM_025041	80111	C3ORF36	chromosome 3 open reading frame 36	-0.183484	-0.914668	-0.731184	0
NM_001110	102	ADAM10	ADAM metallopeptidase domain 10	-0.0301145	-0.761774	-0.731659	0
NM_001010855	146850	PIK3R6	phosphoinositide-3-kinase, regulatory subunit 6	-0.052295	-0.784384	-0.732089	0
NM_182548	222662	LHFPL5	lipoma HMGIC fusion partner-like 5	-0.0664241	-0.799182	-0.732758	0
NM_032096	NA	PCDHGB2	protocadherin gamma subfamily B, 2	0	-0.732825	-0.732825	0
NM_144969	158866	ZDHHC15	zinc finger, DHHC-type containing 15	0.0802654	-0.655872	-0.736137	0
NM_004861	9514	GAL3ST1	galactose-3-O-sulfotransferase 1	0.126669	-0.612716	-0.739385	0
NM_001774	951	CD37	CD37 molecule	-0.0558845	-0.795399	-0.739514	0
NM_000196	3291	HSD11B2	hydroxysteroid (11-beta) dehydrogenase 2	0.039889	-0.703142	-0.743031	0
NM_175054	8370	HIST1H4C	histone cluster 1, H4l; histone cluster 1, H4k; histone cluster 4, H4; histone cluster 1, H4h; histone cluster 1, H4j; histone cluster 1, H4i; histone cluster 1, H4d; histone cluster 1, H4c; histone cluster 1, H4f; histone cluster 1, H4e; histone cluster 1, H4b; histone cluster 1, H4a; histone cluster 2, H4a; histone cluster 2, H4b	-0.00599031	-0.749323	-0.743333	0
NM_004694	440459	SLC16A6	solute carrier family 16, member 6 (monocarboxylic acid transporter 7); similar to solute carrier family 16, member 6	8.38298e-05	-0.744902	-0.744986	0
NM_001012959	NA	DISC1	disrupted in schizophrenia 1	-0.291211	-1.03725	-0.746037	1
NM_030625	80312	TET1	tet oncogene 1	-0.270722	-1.01762	-0.746899	0
NM_000536	5897	RAG2	recombination activating gene 2	0.015161	-0.732895	-0.748056	0
NM_007015	11061	LECT1	leukocyte cell derived chemotaxin 1	0.0709666	-0.677262	-0.748229	0
NM_012281	3751	KCND2	potassium voltage-gated channel, Shal-related subfamily, member 2	0.00499629	-0.744456	-0.749452	0
NM_001343	1601	DAB2	disabled homolog 2, mitogen-responsive phosphoprotein (Drosophila)	0.147509	-0.605577	-0.753086	0
NM_133486	55796	MBNL3	muscleblind-like 3 (Drosophila)	-0.0402256	-0.794541	-0.754315	0
NM_002194	3628	INPP1	inositol polyphosphate-1-phosphatase	-0.0172561	-0.771658	-0.754402	0
NM_002890	5921	RASA1	RAS p21 protein activator (GTPase activating protein) 1	-0.0550218	-0.809689	-0.754667	0
NM_002590	5100	PCDH8	protocadherin 8	-0.0430728	-0.800616	-0.757543	0
NM_032727	9118	INA	internexin neuronal intermediate filament protein, alpha	-0.0356045	-0.793489	-0.757885	0
NM_000444	5251	PHEX	phosphate regulating endopeptidase homolog, X-linked	0.0591145	-0.702485	-0.7616	0
NM_182765	143279	HECTD2	HECT domain containing 2	-0.143816	-0.909229	-0.765413	0
NM_022351	64168	NECAB1	N-terminal EF-hand calcium binding protein 1	-1.22139	-1.98683	-0.765439	0
NM_004105	2202	EFEMP1	EGF-containing fibulin-like extracellular matrix protein 1	0.167677	-0.598426	-0.766104	0
NM_001098722	2786	GNG4	guanine nucleotide binding protein (G protein), gamma 4	-0.243701	-1.01075	-0.767048	0
NM_004413	1800	DPEP1	dipeptidase 1 (renal)	-0.0762803	-0.844065	-0.767785	0
NM_024785	79843	FAM124B	family with sequence similarity 124B	0.0136157	-0.755414	-0.769029	0
NM_004174	6550	SLC9A3	solute carrier family 9 (sodium/hydrogen exchanger), member 3	-0.268849	-1.03915	-0.770302	0
NM_024709	79762	C1ORF115	chromosome 1 open reading frame 115	0	-0.77187	-0.77187	0
NM_033515	93663	ARHGAP18	Rho GTPase activating protein 18	0.0248209	-0.747486	-0.772307	0
NM_205842	10787	NCKAP1	NCK-associated protein 1	0.0397287	-0.732859	-0.772587	0
NM_002923	5997	RGS2	regulator of G-protein signaling 2, 24kDa	0	-0.774565	-0.774565	0
NM_018837	55959	SULF2	sulfatase 2	0	-0.776745	-0.776745	0
NM_000043	355	FAS	Fas (TNF receptor superfamily, member 6)	0.0491958	-0.727669	-0.776865	0
NM_014629	9639	ARHGEF10	Rho guanine nucleotide exchange factor (GEF) 10	0.10606	-0.674099	-0.780159	0
NM_016303	51186	WBP5	WW domain binding protein 5	-0.0853793	-0.866591	-0.781212	0
NM_006832	10979	FERMT2	fermitin family homolog 2 (Drosophila)	0.0179579	-0.764482	-0.78244	0
NM_031294	83450	LRRC48	leucine rich repeat containing 48	0.165148	-0.620534	-0.785682	1
NM_006798	10941	UGT2A1	UDP glucuronosyltransferase 2 family, polypeptide A1	0.0294365	-0.756333	-0.78577	0
NM_006106	10413	YAP1	Yes-associated protein 1, 65kDa	0.0652687	-0.723152	-0.788421	0
NM_015541	26018	LRIG1	leucine-rich repeats and immunoglobulin-like domains 1	-0.0406528	-0.829438	-0.788785	0
NM_183416	23095	KIF1B	kinesin family member 1B	-0.247201	-1.03738	-0.79018	0
NM_144642	132204	SYNPR	synaptoporin	-0.101341	-0.893676	-0.792335	0
NM_016174	51148	CERCAM	cerebral endothelial cell adhesion molecule	-0.213792	-1.00637	-0.792577	0
NM_001040462	NA	BTNL8	butyrophilin-like 8	0.0767844	-0.716491	-0.793276	0
NM_000457	3172	HNF4A	hepatocyte nuclear factor 4, alpha	0	-0.796107	-0.796107	0
NM_020647	56704	JPH1	junctophilin 1	0	-0.80266	-0.80266	0
NM_000351	412	STS	steroid sulfatase (microsomal), isozyme S	0.190472	-0.613219	-0.80369	0
NM_000700	301	ANXA1	annexin A1	0.192706	-0.611522	-0.804227	0
NM_001010924	221061	FAM171A1	family with sequence similarity 171, member A1	-0.0744768	-0.879872	-0.805395	0
NM_139055	170689	ADAMTS15	ADAM metallopeptidase with thrombospondin type 1 motif, 15	0	-0.806772	-0.806772	0
NM_001040697	NA	UEVLD	UEV and lactate/malate dehyrogenase domains	0	-0.810729	-0.810729	0
NM_080610	128821	CST9L	cystatin 9-like	0.0768151	-0.736028	-0.812843	1
NM_014755	9792	SERTAD2	SERTA domain containing 2	0.222363	-0.590541	-0.812905	0
NM_005127	9976	CLEC2B	C-type lectin domain family 2, member B	-0.233269	-1.05016	-0.816894	0
NM_002835	5782	PTPN12	protein tyrosine phosphatase, non-receptor type 12	-0.0102375	-0.827474	-0.817237	0
NM_004778	11251	GPR44	G protein-coupled receptor 44	0	-0.8175	-0.8175	0
NM_016609	51310	SLC22A17	solute carrier family 22, member 17	-0.113271	-0.934226	-0.820955	0
NM_001453	2296	FOXC1	forkhead box C1	0.0235037	-0.797605	-0.821109	0
NM_015025	23040	MYT1L	myelin transcription factor 1-like	-0.838046	-1.66113	-0.823089	0
NM_182553	254263	CNIH2	cornichon homolog 2 (Drosophila)	0	-0.823514	-0.823514	0
NM_016223	29763	PACSIN3	protein kinase C and casein kinase substrate in neurons 3	-0.00469723	-0.82904	-0.824343	0
NM_001160301	NA	DPYD	dihydropyrimidine dehydrogenase	0.00441766	-0.821799	-0.826216	0
NM_033222	11168	PSIP1	PC4 and SFRS1 interacting protein 1	0.138497	-0.68965	-0.828147	0
NM_020311	57007	CXCR7	chemokine (C-X-C motif) receptor 7	0.223314	-0.605263	-0.828576	0
NM_006307	8406	SRPX	sushi-repeat-containing protein, X-linked	0.190582	-0.641791	-0.832373	0
NM_004938	1612	DAPK1	death-associated protein kinase 1	0.0468701	-0.78639	-0.83326	0
NM_005460	9627	SNCAIP	synuclein, alpha interacting protein	-0.227203	-1.06144	-0.83424	0
NM_018645	55502	HES6	hairy and enhancer of split 6 (Drosophila)	0.234766	-0.599622	-0.834388	0
NM_012294	9771	RAPGEF5	Rap guanine nucleotide exchange factor (GEF) 5	-0.286172	-1.12081	-0.834641	0
NM_001009609	139067	SPANXN3	SPANX family, member N3	-0.232932	-1.07106	-0.838127	0
NM_001122	123	PLIN2	adipose differentiation-related protein	0.222104	-0.616677	-0.838781	0
NM_001012502	286207	C9ORF117	chromosome 9 open reading frame 117	-0.0981586	-0.938204	-0.840046	0
NM_005325	3024	HIST1H1A	histone cluster 1, H1a	0.238284	-0.605549	-0.843833	0
NM_002903	5957	RCVRN	recoverin	-0.0320103	-0.881475	-0.849465	0
NM_133267	170825	GSX2	GS homeobox 2	-0.70456	-1.55477	-0.85021	0
NM_001236	874	CBR3	carbonyl reductase 3	-0.231776	-1.08228	-0.850502	0
NM_032606	84698	CAPS2	calcyphosine 2	-0.270898	-1.12246	-0.851563	0
NM_153256	254427	C10ORF47	chromosome 10 open reading frame 47	-0.798573	-1.65017	-0.851594	0
NM_006498	3957	LGALS2	lectin, galactoside-binding, soluble, 2	-0.038409	-0.890751	-0.852342	0
NM_002413	4258	MGST2	microsomal glutathione S-transferase 2	0.098923	-0.753815	-0.852738	0
NM_014880	9936	LY75	CD302 molecule; lymphocyte antigen 75	9.4376e-05	-0.854639	-0.854734	0
NM_001004051	114928	GPRASP2	G protein-coupled receptor associated sorting protein 2	-0.0244795	-0.881847	-0.857367	0
NM_001750	831	CAST	calpastatin	-0.0929937	-0.952028	-0.859035	0
NM_152653	7325	UBE2E2	ubiquitin-conjugating enzyme E2E 2 (UBC4/5 homolog, yeast)	0.249209	-0.612272	-0.861481	0
NM_001099338	728118	FAM22A	family with sequence similarity 22, member A	0.14774	-0.719282	-0.867023	0
NM_001078170	400966	RGPD2	RANBP2-like and GRIP domain containing 1; RANBP2-like and GRIP domain containing 2	0.273113	-0.593983	-0.867096	0
NM_022838	64860	ARMCX5	armadillo repeat containing, X-linked 5	0.118372	-0.750387	-0.868759	0
NM_033543	90273	CEACAM21	carcinoembryonic antigen-related cell adhesion molecule 21	0.126676	-0.742144	-0.868819	0
NM_174932	254240	BPIL2	bactericidal/permeability-increasing protein-like 2	-0.172926	-1.04282	-0.869891	0
NM_003257	7082	TJP1	tight junction protein 1 (zona occludens 1)	0.236391	-0.635199	-0.871591	0
NM_024989	80055	PGAP1	post-GPI attachment to proteins 1	-0.199542	-1.07305	-0.873504	0
NM_005292	2841	GPR18	G protein-coupled receptor 18	0.135623	-0.738418	-0.87404	0
NM_003816	8754	ADAM9	ADAM metallopeptidase domain 9 (meltrin gamma)	-0.110973	-0.985187	-0.874214	0
NM_006851	11010	GLIPR1	GLI pathogenesis-related 1	0.133198	-0.742209	-0.875407	0
NM_001711	633	BGN	biglycan	-0.0234493	-0.899613	-0.876163	0
NM_033292	834	CASP1	caspase 1, apoptosis-related cysteine peptidase (interleukin 1, beta, convertase)	0.0552256	-0.822669	-0.877894	0
NM_007053	11126	CD160	CD160 molecule	0.227352	-0.652319	-0.879671	0
NM_198381	2001	ELF5	E74-like factor 5 (ets domain transcription factor)	-0.0133827	-0.898955	-0.885572	0
NM_001042519	NA	C2ORF88	chromosome 2 open reading frame 88	0.116199	-0.770654	-0.886853	0
NM_001031739	NA	ASB9	ankyrin repeat and SOCS box-containing 9	0.202392	-0.68628	-0.888672	0
NM_015589	23034	SAMD4A	sterile alpha motif domain containing 4A	0	-0.889225	-0.889225	0
NM_031913	83850	ESYT3	family with sequence similarity 62 (C2 domain containing), member C	-0.111745	-1.00513	-0.893387	0
NM_145910	NA	NEK11	NIMA (never in mitosis gene a)- related kinase 11	0.184937	-0.710799	-0.895736	0
NM_001007098	6342	SCP2	sterol carrier protein 2	0.260178	-0.636885	-0.897063	0
NM_153236	168537	GIMAP7	GTPase, IMAP family member 7	0	-0.897967	-0.897967	0
NM_145006	203328	SUSD3	sushi domain containing 3	0.213411	-0.686589	-0.9	0
NM_001039569	130340	AP1S3	adaptor-related protein complex 1, sigma 3 subunit	-0.275857	-1.17647	-0.900616	0
NM_001100396	129852	C2ORF73	chromosome 2 open reading frame 73	0.0460624	-0.855053	-0.901115	0
NM_000448	5896	RAG1	recombination activating gene 1	0.0453978	-0.860629	-0.906027	0
NM_178857	94137	RP1L1	retinitis pigmentosa 1-like 1	0.0499354	-0.861578	-0.911513	0
NM_000120	2052	EPHX1	epoxide hydrolase 1, microsomal (xenobiotic)	-0.526252	-1.43817	-0.911916	0
NM_024532	79582	SPAG16	sperm associated antigen 16	-0.32766	-1.24013	-0.912469	0
NM_031281	83416	FCRL5	Fc receptor-like 5	0.211854	-0.700898	-0.912752	0
NM_002349	9936	LY75	CD302 molecule; lymphocyte antigen 75	0.0677798	-0.84881	-0.91659	0
NM_000280	5080	PAX6	paired box 6	0.312434	-0.60719	-0.919625	0
NM_006763	7832	BTG2	BTG family, member 2	-0.0929346	-1.01337	-0.920437	0
NM_178033	260293	CYP4X1	cytochrome P450, family 4, subfamily X, polypeptide 1	0.0626341	-0.860175	-0.922809	0
NM_014809	9856	KIAA0319	KIAA0319	0.0445586	-0.879595	-0.924154	0
NM_002909	5969	REG1A	regenerating islet-derived 1 alpha; regenerating islet-derived 1 pseudogene	-0.0920018	-1.02297	-0.930972	0
NM_173503	146779	LOC100133744	similar to hypoxia-inducible protein 2; EF-hand calcium binding domain 3	0.254184	-0.680823	-0.935007	0
NM_000324	6005	RHAG	Rh-associated glycoprotein	-0.312905	-1.2501	-0.937192	0
NM_199461	340719	NANOS1	nanos homolog 1 (Drosophila)	-0.452122	-1.38962	-0.937503	0
NM_003112	6671	SP4	Sp4 transcription factor	0	-0.939978	-0.939978	0
NM_004274	9472	AKAP6	A kinase (PRKA) anchor protein 6	0.25536	-0.685649	-0.941009	0
NM_018700	55521	TRIM36	tripartite motif-containing 36	0.0989486	-0.842238	-0.941186	0
NM_001015001	548596	CKMT1A	creatine kinase, mitochondrial 1A; creatine kinase, mitochondrial 1B	0.249972	-0.703838	-0.95381	0
NM_006793	10935	PRDX3	peroxiredoxin 3	0.00923769	-0.9468	-0.956037	0
NM_001105521	282973	JAKMIP3	Janus kinase and microtubule interacting protein 3	0	-0.957415	-0.957415	0
NM_001127184	8837	CFLAR	CASP8 and FADD-like apoptosis regulator	0.144731	-0.813311	-0.958043	0
NM_001775	952	CD38	CD38 molecule	0.210529	-0.747571	-0.9581	0
NM_021620	59336	PRDM13	PR domain containing 13	0.218502	-0.743413	-0.961915	0
NM_020648	57045	TWSG1	twisted gastrulation homolog 1 (Drosophila)	0.209156	-0.753932	-0.963088	0
NM_001134673	NA	NFIA	nuclear factor I/A	0	-0.963813	-0.963813	0
NM_005382	4741	NEFM	neurofilament, medium polypeptide	0.0523411	-0.91543	-0.967771	0
NM_057178	117584	RFFL	ring finger and FYVE-like domain containing 1	0.192226	-0.779575	-0.971801	0
NM_001003927	2123	EVI2A	ecotropic viral integration site 2A	0.374299	-0.599451	-0.973749	0
NM_005647	6907	TBL1X	transducin (beta)-like 1X-linked	-0.0147215	-0.989386	-0.974665	0
NM_152400	132720	C4ORF32	chromosome 4 open reading frame 32	0.229567	-0.745941	-0.975507	0
NM_001138	181	AGRP	agouti related protein homolog (mouse)	0	-0.980717	-0.980717	0
NM_181795	5570	PKIB	protein kinase (cAMP-dependent, catalytic) inhibitor beta	-0.616234	-1.5993	-0.983069	0
NM_001431	2037	EPB41L2	erythrocyte membrane protein band 4.1-like 2	0.214502	-0.770548	-0.98505	0
NM_018647	55504	TNFRSF19	tumor necrosis factor receptor superfamily, member 19	-0.0408933	-1.03063	-0.989732	0
NM_024650	79703	C11ORF80	chromosome 11 open reading frame 80	-0.275588	-1.27312	-0.997531	0
NM_015595	26084	SGEF	Src homology 3 domain-containing guanine nucleotide exchange factor	0.132526	-0.869165	-1.00169	0
NM_014867	9920	KBTBD11	kelch repeat and BTB (POZ) domain containing 11	0.395853	-0.607693	-1.00355	0
NM_025153	23120	ATP10B	ATPase, class V, type 10B	-0.247775	-1.25469	-1.00692	0
NM_001005503	390439	OR11G2	olfactory receptor, family 11, subfamily G, member 2	0.409045	-0.598082	-1.00713	0
NM_014392	27065	D4S234E	DNA segment on chromosome 4 (unique) 234 expressed sequence	-0.0598686	-1.06935	-1.00948	0
NM_005465	10000	AKT3	v-akt murine thymoma viral oncogene homolog 3 (protein kinase B, gamma)	0	-1.01063	-1.01063	0
NM_024943	80008	TMEM156	transmembrane protein 156	0.222496	-0.789332	-1.01183	0
NM_001024457	400966	RGPD2	RANBP2-like and GRIP domain containing 1; RANBP2-like and GRIP domain containing 2	0	-1.01211	-1.01211	0
NM_005709	10083	USH1C	Usher syndrome 1C (autosomal recessive, severe)	-0.0390645	-1.05233	-1.01327	0
NM_001945	1839	HBEGF	heparin-binding EGF-like growth factor	0	-1.01459	-1.01459	0
NM_178457	NA	ZNF831	zinc finger protein 831	-0.529623	-1.54706	-1.01744	0
NM_001080468	342898	SYCN	syncollin	0.334288	-0.683185	-1.01747	0
NM_001204	659	BMPR2	bone morphogenetic protein receptor, type II (serine/threonine kinase)	0.201863	-0.816221	-1.01808	0
NM_001753	857	CAV1	caveolin 1, caveolae protein, 22kDa	0.0719139	-0.947082	-1.019	0
NM_006865	11026	LILRA3	leukocyte immunoglobulin-like receptor, subfamily A (without TM domain), member 3	0	-1.02103	-1.02103	0
NM_002863	5836	PYGL	phosphorylase, glycogen, liver	0.359894	-0.661768	-1.02166	0
NM_014747	9783	RIMS3	regulating synaptic membrane exocytosis 3	0.154311	-0.867903	-1.02221	0
NM_001008708	494143	CHAC2	ChaC, cation transport regulator homolog 2 (E. coli)	-1.00703	-2.03275	-1.02571	0
NM_001609	36	ACADSB	acyl-Coenzyme A dehydrogenase, short/branched chain	0	-1.026	-1.026	0
NM_181690	10000	AKT3	v-akt murine thymoma viral oncogene homolog 3 (protein kinase B, gamma)	0.291211	-0.735475	-1.02669	0
NM_018710	55529	TMEM55A	transmembrane protein 55A	0.16514	-0.863276	-1.02842	0
NM_181337	353219	KAAG1	kidney associated antigen 1	0.357532	-0.676192	-1.03372	0
NM_001943	1829	DSG2	desmoglein 2	0.0690467	-0.964803	-1.03385	0
NM_020148	56907	SPIRE1	spire homolog 1 (Drosophila)	0.0969996	-0.94466	-1.04166	0
NM_001839	1266	CNN3	calponin 3, acidic	0.139452	-0.90332	-1.04277	0
NM_152331	644189	LOC644189	acyl-CoA thioesterase 4; similar to peroxisomal long-chain acyl-coA thioesterase	0.00860483	-1.0345	-1.04311	0
NM_134470	3556	IL1RAP	interleukin 1 receptor accessory protein	-0.0565166	-1.10029	-1.04377	0
NM_016824	120	ADD3	adducin 3 (gamma)	-0.0721418	-1.11708	-1.04494	0
NM_015990	51088	KLHL5	kelch-like 5 (Drosophila)	0.00521232	-1.04057	-1.04578	0
NM_004808	9397	NMT2	N-myristoyltransferase 2	0.283683	-0.768491	-1.05217	0
NM_006883	6473	SHOX	short stature homeobox	0	-1.05235	-1.05235	0
NM_178466	128861	C20ORF71	chromosome 20 open reading frame 71	0	-1.05339	-1.05339	0
NM_033014	4969	OGN	osteoglycin	0.312915	-0.742992	-1.05591	0
NM_001001411	NA	ZNF676	zinc finger protein 676	0.399239	-0.657443	-1.05668	0
NM_000781	1583	CYP11A1	cytochrome P450, family 11, subfamily A, polypeptide 1	0.190773	-0.871119	-1.06189	0
NM_032466	444	ASPH	aspartate beta-hydroxylase	0.467421	-0.594837	-1.06226	0
NM_006045	10079	ATP9A	ATPase, class II, type 9A	0	-1.06445	-1.06445	0
NM_031992	7458	EIF4H	eukaryotic translation initiation factor 4H	0	-1.07001	-1.07001	0
NM_080826	140862	ISM1	isthmin 1 homolog (zebrafish)	0.273717	-0.797742	-1.07146	0
NM_016653	51776	ZAK	sterile alpha motif and leucine zipper containing kinase AZK	0.298067	-0.775176	-1.07324	0
NM_002563	5028	P2RY1	purinergic receptor P2Y, G-protein coupled, 1	-0.155995	-1.22949	-1.07349	0
NM_001039771	NA	CBLN3	cerebellin 3 precursor	0.123223	-0.952253	-1.07548	0
NM_032467	444	ASPH	aspartate beta-hydroxylase	0.273721	-0.804841	-1.07856	0
NM_033505	85465	EPT1	selenoprotein I	0.147	-0.935855	-1.08285	0
NM_030797	81553	FAM49A	family with sequence similarity 49, member A	0.246159	-0.839012	-1.08517	0
NM_053279	83648	FAM167A	family with sequence similarity 167, member A	-0.329386	-1.41622	-1.08683	0
NM_017563	54756	IL17RD	interleukin 17 receptor D	0.333147	-0.753842	-1.08699	0
NM_080476	128869	PIGU	phosphatidylinositol glycan anchor biosynthesis, class U	-0.789547	-1.8769	-1.08735	0
NM_006678	10871	CD300C	CD300c molecule	-0.624504	-1.71228	-1.08777	0
NM_004449	2078	ERG	v-ets erythroblastosis virus E26 oncogene homolog (avian)	0.32444	-0.76634	-1.09078	0
NM_002850	5802	PTPRS	protein tyrosine phosphatase, receptor type, S	-0.0292495	-1.1292	-1.09995	0
NM_181506	100130733	LRRC70	leucine rich repeat containing 70	0	-1.10113	-1.10113	0
NM_003676	8560	DEGS1	degenerative spermatocyte homolog 1, lipid desaturase (Drosophila)	0.242005	-0.864405	-1.10641	0
NM_138357	90550	CCDC109A	coiled-coil domain containing 109A	0	-1.10731	-1.10731	0
NM_144711	151230	KLHL23	kelch-like 23 (Drosophila)	0	-1.10898	-1.10898	0
NM_001001976	11101	ATE1	arginyltransferase 1	0.0568989	-1.05279	-1.10969	0
NM_002299	3938	LCT	lactase	-0.127195	-1.24122	-1.11402	0
NM_030639	80823	BHLHB9	basic helix-loop-helix domain containing, class B, 9	0.227717	-0.888534	-1.11625	0
NM_001077482	NA	NR1I3	nuclear receptor subfamily 1, group I, member 3	0.455475	-0.661446	-1.11692	0
NM_014471	27290	SPINK4	serine peptidase inhibitor, Kazal type 4	-0.265905	-1.38298	-1.11707	0
NM_016447	51678	MPP6	membrane protein, palmitoylated 6 (MAGUK p55 subfamily member 6)	0.167772	-0.953377	-1.12115	0
NM_002731	5567	PRKACB	protein kinase, cAMP-dependent, catalytic, beta	0	-1.12352	-1.12352	0
NM_152236	10634	GAS2L1	growth arrest-specific 2 like 1	-0.0374517	-1.17135	-1.1339	0
NM_018218	55230	USP40	ubiquitin specific peptidase 40	-0.0728833	-1.20731	-1.13443	0
NM_207009	404636	FAM45A	family with sequence similarity 45, member A	0.250478	-0.885144	-1.13562	0
NM_145269	NA	FAM92A1	family with sequence similarity 92, member A2; family with sequence similarity 92, member A1	-0.438774	-1.58066	-1.14189	1
NM_000562	731	C8A	complement component 8, alpha polypeptide	-0.170799	-1.31451	-1.14371	0
NM_032947	85027	C5ORF62	MSTP150	0.18909	-0.95981	-1.1489	0
NM_152317	120863	DEPDC4	DEP domain containing 4	-0.467232	-1.62024	-1.15301	0
NM_015549	26030	PLEKHG3	pleckstrin homology domain containing, family G (with RhoGef domain) member 3	-0.102656	-1.26399	-1.16133	0
NM_022568	64577	ALDH8A1	aldehyde dehydrogenase 8 family, member A1	0.124242	-1.03835	-1.16259	0
NM_152869	9104	RGN	regucalcin (senescence marker protein-30)	0.208108	-0.955272	-1.16338	0
NM_001195	631	BFSP1	beaded filament structural protein 1, filensin	0.145193	-1.02474	-1.16993	0
NM_005416	6707	SPRR3	small proline-rich protein 3	0.000326663	-1.17101	-1.17133	0
NM_014608	23191	CYFIP1	cytoplasmic FMR1 interacting protein 1	0	-1.17528	-1.17528	0
NM_001463	2487	FRZB	frizzled-related protein	0.483084	-0.695776	-1.17886	0
NM_020144	56903	PAPOLB	poly(A) polymerase beta (testis specific)	0	-1.18587	-1.18587	0
NM_172236	23509	POFUT1	protein O-fucosyltransferase 1	0.0640233	-1.12973	-1.19376	0
NM_006822	10966	RAB40B	RAB40B, member RAS oncogene family	-0.120737	-1.31651	-1.19577	0
NM_002670	5357	PLS1	plastin 1 (I isoform)	-0.226608	-1.427	-1.20039	0
NM_006043	9956	HS3ST2	heparan sulfate (glucosamine) 3-O-sulfotransferase 2	0.079316	-1.12196	-1.20128	0
NM_005208	1411	CRYBA1	crystallin, beta A1	0.566542	-0.635972	-1.20251	0
NM_145023	221016	CCDC7	coiled-coil domain containing 7	0	-1.207	-1.207	0
NM_016195	9585	KIF20B	kinesin family member 20B	0.0269472	-1.18112	-1.20807	0
NM_033446	89853	FAM125B	family with sequence similarity 125, member B	-0.111923	-1.32116	-1.20924	0
NM_173546	200942	KLHDC8B	kelch domain containing 8B	0.517525	-0.694095	-1.21162	0
NM_032844	84930	MASTL	microtubule associated serine/threonine kinase-like	0.59595	-0.62195	-1.2179	0
NM_020244	56994	CHPT1	choline phosphotransferase 1	0	-1.21825	-1.21825	0
NM_012411	26191	PTPN22	protein tyrosine phosphatase, non-receptor type 22 (lymphoid)	0.560288	-0.657998	-1.21829	0
NM_006440	10587	TXNRD2	thioredoxin reductase 2	0	-1.22542	-1.22542	0
NM_024754	79810	PTCD2	pentatricopeptide repeat domain 2	0.16363	-1.06373	-1.22736	0
NM_017964	55676	SLC30A6	solute carrier family 30 (zinc transporter), member 6	0.579379	-0.651113	-1.23049	0
NM_030784	81491	GPR63	G protein-coupled receptor 63	0.149338	-1.08465	-1.23399	0
NM_003647	8526	DGKE	diacylglycerol kinase, epsilon 64kDa	0.507726	-0.727335	-1.23506	0
NM_153685	196500	C12ORF53	chromosome 12 open reading frame 53	-0.0698352	-1.30771	-1.23787	0
NM_025052	80122	YSK4	YSK4 Sps1/Ste20-related kinase homolog (S. cerevisiae)	0.634167	-0.605048	-1.23922	0
NM_001010860	161394	C14ORF174	chromosome 14 open reading frame 174	0.344471	-0.896598	-1.24107	0
NM_033228	373	TRIM23	tripartite motif-containing 23	0.122052	-1.12556	-1.24761	0
NM_000091	1285	COL4A3	collagen, type IV, alpha 3 (Goodpasture antigen)	0	-1.24915	-1.24915	0
NM_001786	983	CDK1	cell division cycle 2, G1 to S and G2 to M	0	-1.25153	-1.25153	0
NM_003358	7357	UGCG	UDP-glucose ceramide glucosyltransferase	-0.349406	-1.61061	-1.2612	0
NM_181713	165324	UBXN2A	UBX domain protein 2A	-0.0712934	-1.35634	-1.28504	0
NM_004117	2289	FKBP5	FK506 binding protein 5	0.600605	-0.68555	-1.28616	0
NM_057096	64816	CYP3A43	cytochrome P450, family 3, subfamily A, polypeptide 43	0	-1.29617	-1.29617	0
NM_145244	115265	DDIT4L	DNA-damage-inducible transcript 4-like	0.162033	-1.13418	-1.29622	0
NM_002727	5552	SRGN	serglycin	0.625918	-0.673609	-1.29953	0
NM_052978	114088	TRIM9	tripartite motif-containing 9	0.391974	-0.921583	-1.31356	0
NM_015151	23181	DIP2A	DIP2 disco-interacting protein 2 homolog A (Drosophila)	-0.154261	-1.47984	-1.32558	0
NM_024940	80005	DOCK5	dedicator of cytokinesis 5	0	-1.32966	-1.32966	0
NM_199367	6687	SPG7	spastic paraplegia 7 (pure and complicated autosomal recessive)	0.70025	-0.642139	-1.34239	0
NM_001032281	7035	TFPI	tissue factor pathway inhibitor (lipoprotein-associated coagulation inhibitor)	-0.0770907	-1.42226	-1.34517	0
NM_144709	150962	PUS10	pseudouridylate synthase 10	-0.00463977	-1.35928	-1.35464	0
NM_145313	221002	RASGEF1A	RasGEF domain family, member 1A	0.738679	-0.61602	-1.3547	0
NM_014869	9922	IQSEC1	IQ motif and Sec7 domain 1	-0.310482	-1.66727	-1.35679	0
NM_001973	2005	ELK4	ELK4, ETS-domain protein (SRF accessory protein 1)	0	-1.36112	-1.36112	0
NM_001242	939	CD27	CD27 molecule	-0.130246	-1.49241	-1.36216	0
NM_016300	10777	ARPP21	cyclic AMP-regulated phosphoprotein, 21 kD	-0.492922	-1.8638	-1.37088	0
NM_002840	5792	PTPRF	protein tyrosine phosphatase, receptor type, F	0.0756988	-1.29698	-1.37268	0
NM_007034	11080	DNAJB4	DnaJ (Hsp40) homolog, subfamily B, member 4	0.619325	-0.758859	-1.37818	0
NM_152523	151195	CCNYL1	cyclin Y-like 1	0	-1.3798	-1.3798	0
NM_052906	114794	ELFN2	extracellular leucine-rich repeat and fibronectin type III domain containing 2	0.388186	-0.993968	-1.38215	0
NM_001009984	25943	C20ORF194	chromosome 20 open reading frame 194	-0.00632823	-1.40269	-1.39637	0
NM_014241	9200	PTPLA	protein tyrosine phosphatase-like (proline instead of catalytic arginine), member A	-0.500145	-1.89949	-1.39934	0
NM_152316	120534	C11ORF46	chromosome 11 open reading frame 46	0.569984	-0.835241	-1.40523	0
NM_001005241	283694	OR4N4	olfactory receptor, family 4, subfamily N, member 4	0.298002	-1.10968	-1.40768	0
NM_006459	10613	ERLIN1	ER lipid raft associated 1	0.371815	-1.04509	-1.41691	0
NM_016353	51201	ZDHHC2	zinc finger, DHHC-type containing 2	-0.234416	-1.66299	-1.42857	0
NM_005204	1326	MAP3K8	mitogen-activated protein kinase kinase kinase 8	0.832212	-0.598364	-1.43058	0
NM_005850	10262	SF3B4	splicing factor 3b, subunit 4, 49kDa	-0.103961	-1.54482	-1.44086	0
NM_006745	6307	SC4MOL	sterol-C4-methyl oxidase-like	-0.262033	-1.70794	-1.4459	0
NM_019114	54566	EPB41L4B	erythrocyte membrane protein band 4.1 like 4B	-0.104506	-1.55519	-1.45068	0
NM_001268	1102	RCBTB2	regulator of chromosome condensation (RCC1) and BTB (POZ) domain containing protein 2	0.416139	-1.04599	-1.46213	0
NM_032023	83937	RASSF4	Ras association (RalGDS/AF-6) domain family member 4	0.253398	-1.22251	-1.47591	0
NM_001621	196	AHR	aryl hydrocarbon receptor	-0.126892	-1.60481	-1.47792	0
NM_152522	151188	ARL6IP6	ADP-ribosylation-like factor 6 interacting protein 6	-0.123474	-1.60286	-1.47939	0
NM_138340	171586	ABHD3	abhydrolase domain containing 3	0.546666	-0.954887	-1.50155	0
NM_006032	9362	CPNE6	copine VI (neuronal)	-0.0117189	-1.51823	-1.50651	0
NM_014379	27012	KCNV1	potassium channel, subfamily V, member 1	0.375291	-1.136	-1.5113	0
NM_020860	57620	STIM2	stromal interaction molecule 2	0	-1.51724	-1.51724	0
NM_014937	22876	INPP5F	inositol polyphosphate-5-phosphatase F	-0.391317	-1.9167	-1.52539	0
NM_058165	116255	MOGAT1	monoacylglycerol O-acyltransferase 1	0.255085	-1.27617	-1.53126	0
NM_017409	3226	HOXC10	homeobox C10	0.707489	-0.8261	-1.53359	0
NM_000040	345	APOC3	apolipoprotein C-III	-0.103288	-1.64389	-1.5406	0
NM_002649	5294	PIK3CG	phosphoinositide-3-kinase, catalytic, gamma polypeptide	-1.7406	-3.28853	-1.54793	0
NM_153705	143888	KDELC2	KDEL (Lys-Asp-Glu-Leu) containing 2	-0.0188557	-1.57158	-1.55273	0
NM_018566	55432	YOD1	YOD1 OTU deubiquinating enzyme 1 homolog (S. cerevisiae)	0	-1.55742	-1.55742	0
NM_006195	5090	PBX3	pre-B-cell leukemia homeobox 3	0	-1.5794	-1.5794	0
NM_020695	57455	REXO1	REX1, RNA exonuclease 1 homolog (S. cerevisiae)	-0.354369	-1.95307	-1.5987	0
NM_001144952	54549	SDK2	sidekick homolog 2 (chicken)	0	-1.60085	-1.60085	0
NM_199454	63976	PRDM16	PR domain containing 16	0.305686	-1.30068	-1.60637	0
NM_052997	91074	ANKRD30A	ankyrin repeat domain 30A	-0.44277	-2.05422	-1.61144	0
NM_018667	55512	SMPD3	sphingomyelin phosphodiesterase 3, neutral membrane (neutral sphingomyelinase II)	0.543459	-1.06898	-1.61244	0
NM_213596	121643	FOXN4	forkhead box N4	0	-1.62644	-1.62644	0
NM_004226	9262	STK17B	serine/threonine kinase 17b	0.849655	-0.791567	-1.64122	0
NM_001010854	145567	TTC7B	tetratricopeptide repeat domain 7B	0.261798	-1.38123	-1.64303	0
NM_018492	55872	PBK	PDZ binding kinase	0.00897797	-1.64984	-1.65882	0
NM_021120	1741	DLG3	discs, large homolog 3 (Drosophila)	0	-1.66377	-1.66377	0
NM_025147	80219	COQ10B	coenzyme Q10 homolog B (S. cerevisiae)	0.394612	-1.27353	-1.66814	0
NM_030786	81493	SYNC	syncoilin, intermediate filament protein	0.602258	-1.06619	-1.66845	0
NM_016192	23671	TMEFF2	transmembrane protein with EGF-like and two follistatin-like domains 2	0.27625	-1.3931	-1.66935	0
NM_005178	602	BCL3	B-cell CLL/lymphoma 3	0	-1.67056	-1.67056	0
NM_001079539	7494	XBP1	X-box binding protein 1	0.539795	-1.13433	-1.67413	0
NM_001506	2854	GPR32	G protein-coupled receptor 32	0.569681	-1.10548	-1.67516	0
NM_203446	8867	SYNJ1	synaptojanin 1	1.04891	-0.632533	-1.68144	0
NM_003999	9180	OSMR	oncostatin M receptor	0.366676	-1.32506	-1.69173	0
NM_152495	149111	CNIH3	cornichon homolog 3 (Drosophila)	0.157719	-1.53908	-1.6968	0
NM_005476	10020	GNE	glucosamine (UDP-N-acetyl)-2-epimerase/N-acetylmannosamine kinase	0.498458	-1.20654	-1.705	0
NM_032410	84376	HOOK3	hook homolog 3 (Drosophila)	0.723426	-0.983496	-1.70692	0
NM_002692	5427	POLE2	polymerase (DNA directed), epsilon 2 (p59 subunit)	0	-1.72928	-1.72928	0
NM_080656	91368	CDKN2AIPNL	CDKN2A interacting protein N-terminal like	0.916264	-0.820657	-1.73692	0
NM_172311	11036	STON1-GTF2A1L	stonin 1; STON1-GTF2A1L readthrough transcript; general transcription factor IIA, 1-like	1.01853	-0.728169	-1.7467	0
NM_012243	23443	SLC35A3	solute carrier family 35 (UDP-N-acetylglucosamine (UDP-GlcNAc) transporter), member A3	0.257892	-1.49763	-1.75552	0
NM_030954	81790	RNF170	ring finger protein 170	0.809209	-0.947581	-1.75679	0
NM_002346	4061	LY6E	lymphocyte antigen 6 complex, locus E	-0.971477	-2.73072	-1.75924	0
NM_001289	1193	CLIC2	chloride intracellular channel 2	-0.125979	-1.91035	-1.78438	0
NM_153348	26259	FBXW8	F-box and WD repeat domain containing 8	0.521747	-1.29019	-1.81194	0
NM_012291	9700	ESPL1	extra spindle pole bodies homolog 1 (S. cerevisiae)	0.598711	-1.21547	-1.81419	0
NM_001164458	653857	ACTR3C	actin-related Arp11	0	-1.81524	-1.81524	0
NM_024889	79949	C10ORF81	chromosome 10 open reading frame 81	0.47739	-1.35426	-1.83165	0
NM_181718	253982	ASPHD1	aspartate beta-hydroxylase domain containing 1	-0.0383745	-1.89088	-1.85251	0
NM_182898	9586	CREB5	cAMP responsive element binding protein 5	0	-1.87322	-1.87322	0
NM_003545	8370	HIST1H4C	histone cluster 1, H4l; histone cluster 1, H4k; histone cluster 4, H4; histone cluster 1, H4h; histone cluster 1, H4j; histone cluster 1, H4i; histone cluster 1, H4d; histone cluster 1, H4c; histone cluster 1, H4f; histone cluster 1, H4e; histone cluster 1, H4b; histone cluster 1, H4a; histone cluster 2, H4a; histone cluster 2, H4b	0.515705	-1.36344	-1.87914	0
NM_017768	55631	LRRC40	leucine rich repeat containing 40	0	-1.88842	-1.88842	0
NM_000110	1806	DPYD	dihydropyrimidine dehydrogenase	1.14733	-0.744921	-1.89225	0
NM_001101341	253970	SFTA3	surfactant associated 3	0.226358	-1.67193	-1.89828	0
NM_001449	2273	FHL1	four and a half LIM domains 1	0.558389	-1.3558	-1.91419	0
NM_003950	9002	F2RL3	coagulation factor II (thrombin) receptor-like 3	1.23715	-0.733193	-1.97035	0
NM_207173	387129	NPSR1	neuropeptide S receptor 1	0.508134	-1.4703	-1.97843	0
NM_033375	4641	MYO1C	myosin IC	0.868693	-1.11439	-1.98308	0
NM_004390	1512	CTSH	cathepsin H	0.576104	-1.41789	-1.99399	0
NM_017773	54900	LAX1	lymphocyte transmembrane adaptor 1	0	-2.00291	-2.00291	0
NM_004437	2035	EPB41	erythrocyte membrane protein band 4.1 (elliptocytosis 1, RH-linked)	0.708288	-1.29621	-2.0045	0
NM_001012279	387104	C6ORF174	KIAA0408; chromosome 6 open reading frame 174	0.465277	-1.55396	-2.01923	0
NM_017987	55680	RUFY2	RUN and FYVE domain containing 2	-0.221245	-2.25164	-2.03039	0
NM_015180	23224	SYNE2	spectrin repeat containing, nuclear envelope 2	-0.102865	-2.1419	-2.03904	0
NM_002606	5152	PDE9A	phosphodiesterase 9A	1.05447	-0.984584	-2.03905	0
NM_019053	54536	EXOC6	exocyst complex component 6	0	-2.09502	-2.09502	0
NM_003615	9497	SLC4A7	solute carrier family 4, sodium bicarbonate cotransporter, member 7	0.176169	-1.92255	-2.09872	0
NM_014139	11280	SCN11A	sodium channel, voltage-gated, type XI, alpha subunit	0.548807	-1.58299	-2.1318	0
NM_022347	163590	TOR1AIP2	torsin A interacting protein 2	0.638868	-1.49748	-2.13635	0
NM_201631	9333	TGM5	transglutaminase 5	0	-2.13909	-2.13909	0
NM_024641	79694	MANEA	mannosidase, endo-alpha	0.551818	-1.59533	-2.14715	0
NM_007261	11314	CD300A	CD300a molecule	0.821668	-1.32607	-2.14773	0
NM_003733	8638	OASL	2'-5'-oligoadenylate synthetase-like	0.584706	-1.57748	-2.16218	0
NM_130386	81035	COLEC12	collectin sub-family member 12	0	-2.1873	-2.1873	0
NM_030751	6935	ZEB1	zinc finger E-box binding homeobox 1	0.524643	-1.69015	-2.21479	0
NM_014875	9928	KIF14	kinesin family member 14	0.355313	-1.88282	-2.23813	0
NM_004189	8403	SOX14	SRY (sex determining region Y)-box 14	0	-2.2625	-2.2625	0
NM_006269	6101	RP1	retinitis pigmentosa 1 (autosomal dominant)	0	-2.35184	-2.35184	0
NM_002252	3790	KCNS3	potassium voltage-gated channel, delayed-rectifier, subfamily S, member 3	0.363426	-1.99623	-2.35965	0
NM_032146	84100	ARL6	ADP-ribosylation factor-like 6	0.18674	-2.21023	-2.39697	0
NM_002447	4486	MST1R	macrophage stimulating 1 receptor (c-met-related tyrosine kinase)	0	-2.43615	-2.43615	0
NM_002829	5774	PTPN3	protein tyrosine phosphatase, non-receptor type 3	0.618548	-1.83518	-2.45373	0
NM_006247	5536	PPP5C	protein phosphatase 5, catalytic subunit	0.893833	-1.60833	-2.50217	0
NM_000071	875	CBS	cystathionine-beta-synthase	0.382074	-2.1975	-2.57957	0
NM_014675	9696	CROCC	ciliary rootlet coiled-coil, rootletin	1.46319	-1.12929	-2.59248	0
NM_052855	91369	ANKRD40	ankyrin repeat domain 40	1.39432	-1.1985	-2.59282	0
NM_024605	79658	ARHGAP10	Rho GTPase activating protein 10	0	-2.661	-2.661	0
NM_000745	1138	CHRNA5	cholinergic receptor, nicotinic, alpha 5	0	-2.66555	-2.66555	0
NM_021095	8884	SLC5A6	solute carrier family 5 (sodium-dependent vitamin transporter), member 6	1.8378	-0.839029	-2.67683	0
NM_001074	7364	UGT2B7	UDP glucuronosyltransferase 2 family, polypeptide B7	-0.541113	-3.40146	-2.86035	0
NM_020415	56729	RETN	resistin	0.97978	-1.98304	-2.96282	0
NM_001039395	55064	C9ORF68	chromosome 9 open reading frame 68	0	-3.08817	-3.08817	0
NM_006205	5149	PDE6H	phosphodiesterase 6H, cGMP-specific, cone, gamma	0.799991	-2.36227	-3.16226	0
NM_182625	348654	GEN1	Gen homolog 1, endonuclease (Drosophila)	0.727858	-2.45285	-3.18071	0
NM_173517	154807	VKORC1L1	vitamin K epoxide reductase complex, subunit 1-like 1	0.307906	-2.99315	-3.30106	0
NM_002700	5459	POU4F3	POU class 4 homeobox 3	1.96983	-1.4602	-3.43003	0
NM_002421	4312	MMP1	matrix metallopeptidase 1 (interstitial collagenase)	-0.232462	-3.71391	-3.48145	0
NM_138441	115004	C6ORF150	chromosome 6 open reading frame 150	0.701054	-3.35494	-4.056	0
NM_030650	80856	KIAA1715	KIAA1715	0.51285	-4.21485	-4.7277	0
NM_144978	165055	CCDC138	coiled-coil domain containing 138	3.59553	-1.23307	-4.8286	0
NM_003865	8820	HESX1	HESX homeobox 1	2.40881	-4.04577	-6.45458	0
